# Supplementary material for: Performance of distinct microbial based solutions in a Campylobacter infection challenge model in poultry
Source: Anim Microbiome. 2022 Jan 3;4:2. doi: 10.1186/s42523-021-00157-6 (PMC8722297; doi:10.1186/s42523-021-00157-6)
Supplement: Supplementary file 1 — Additional file 1. Table S1. Results from differential abundance analyses with DESeq2 of 39-day samples, comparing treated groups to the untreated group under C. jejuni challenge. [file 42523_2021_157_MOESM1_ESM.xlsx]

## Sheet: sigres_39d
Supplemental Table 1. Results from differential abundance analyses with DESeq2 of 39-day samples, comparing treated groups to the untreated group under C. jejuni challenge.
Treatment	OTU_ID	baseMean	Relative_Abundance	log2FoldChange	lfcSE	stat	pvalue	padj	Kingdom	Phylum	Class	Order	Family	Genus	Species
Aviguard	OTU_802	10.4441	Increased	26.8344	4.29118	6.25339	4.0165e-10	6.04985e-09	D_0__Bacteria	D_1__Firmicutes	D_2__Clostridia	D_3__Clostridiales	D_4__Ruminococcaceae	NA	NA
Aviguard	OTU_345	255.96	Increased	26.2759	1.16406	22.5726	8.06086e-113	1.94267e-110	D_0__Bacteria	D_1__Cyanobacteria	D_2__Melainabacteria	D_3__Gastranaerophilales	NA	NA	NA
Aviguard	OTU_793	248.45	Increased	25.8192	1.45339	17.7647	1.32555e-70	1.06486e-68	D_0__Bacteria	D_1__Firmicutes	D_2__Clostridia	D_3__Clostridiales	D_4__Ruminococcaceae	D_5__Faecalibacterium	D_6__uncultured bacterium
Aviguard	OTU_208	11.2382	Increased	24.7642	8.35826	2.96284	0.00304816	0.0190551	D_0__Bacteria	D_1__Firmicutes	D_2__Clostridia	D_3__Clostridiales	NA	NA	NA
Aviguard	OTU_8	38.9722	Increased	24.0767	4.46002	5.39833	6.72641e-08	9.53568e-07	D_0__Bacteria	D_1__Firmicutes	D_2__Clostridia	D_3__Clostridiales	D_4__Clostridiales vadinBB60 group	D_5__uncultured bacterium	D_6__uncultured bacterium
Aviguard	OTU_213	400.09	Increased	22.1117	6.22932	3.54961	0.0003858	0.00309926	D_0__Bacteria	D_1__Firmicutes	D_2__Clostridia	D_3__Clostridiales	D_4__Clostridiales vadinBB60 group	NA	NA
Aviguard	OTU_141	399.488	Increased	17.1498	1.88581	9.09413	9.53492e-20	3.82986e-18	D_0__Bacteria	D_1__Firmicutes	D_2__Clostridia	D_3__Clostridiales	D_4__Clostridiales vadinBB60 group	D_5__uncultured Firmicutes bacterium	D_6__uncultured Firmicutes bacterium
Aviguard	OTU_498	141.042	Increased	16.9665	1.91646	8.85306	8.51541e-19	2.93173e-17	D_0__Bacteria	D_1__Firmicutes	D_2__Clostridia	D_3__Clostridiales	D_4__Clostridiales vadinBB60 group	D_5__uncultured bacterium	D_6__uncultured bacterium
Aviguard	OTU_1176	711.06	Increased	14.3489	2.22001	6.46344	1.02348e-10	2.05549e-09	D_0__Bacteria	D_1__Bacteroidetes	D_2__Bacteroidia	D_3__Bacteroidales	D_4__Bacteroidaceae	D_5__Bacteroides	NA
Aviguard	OTU_417	16.7519	Increased	7.44437	1.1759	6.33078	2.43925e-10	4.19899e-09	D_0__Bacteria	D_1__Firmicutes	D_2__Clostridia	D_3__Clostridiales	D_4__Clostridiales vadinBB60 group	NA	NA
Aviguard	OTU_504	34.7692	Increased	6.81548	1.87918	3.62683	0.000286919	0.00246956	D_0__Bacteria	D_1__Firmicutes	D_2__Clostridia	D_3__Clostridiales	D_4__Clostridiales vadinBB60 group	D_5__uncultured bacterium	D_6__uncultured bacterium
Aviguard	OTU_644	22.2749	Increased	6.55236	1.82208	3.59608	0.000323045	0.00268461	D_0__Bacteria	D_1__Firmicutes	D_2__Clostridia	D_3__Clostridiales	D_4__Ruminococcaceae	D_5__Ruminococcaceae UCG-014	NA
Aviguard	OTU_732	11.4036	Increased	6.19165	1.49346	4.14584	3.38567e-05	0.000326379	D_0__Bacteria	D_1__Firmicutes	D_2__Clostridia	D_3__Clostridiales	D_4__Ruminococcaceae	D_5__Ruminococcaceae UCG-004	D_6__uncultured bacterium
Aviguard	OTU_877	17.924	Increased	5.17971	1.31716	3.93247	8.40773e-05	0.000775159	D_0__Bacteria	D_1__Firmicutes	D_2__Clostridia	D_3__Clostridiales	D_4__Ruminococcaceae	D_5__Angelakisella	D_6__uncultured bacterium
Aviguard	OTU_1016	296.133	Increased	4.27518	1.00829	4.24004	2.2348e-05	0.000234168	D_0__Bacteria	D_1__Firmicutes	D_2__Clostridia	D_3__Clostridiales	D_4__Ruminococcaceae	D_5__Ruminococcaceae UCG-005	NA
Aviguard	OTU_1022	9.63597	Increased	3.97241	1.38167	2.87507	0.00403935	0.021633	D_0__Bacteria	D_1__Firmicutes	D_2__Clostridia	D_3__Clostridiales	D_4__Ruminococcaceae	D_5__Ruminiclostridium 9	NA
Aviguard	OTU_1009	38.0932	Increased	3.89423	1.33619	2.91443	0.00356342	0.0204472	D_0__Bacteria	D_1__Firmicutes	D_2__Clostridia	D_3__Clostridiales	D_4__Ruminococcaceae	NA	NA
Aviguard	OTU_709	19.0372	Increased	3.66923	0.876513	4.18617	2.837e-05	0.000284882	D_0__Bacteria	D_1__Firmicutes	D_2__Clostridia	D_3__Clostridiales	D_4__Ruminococcaceae	D_5__Butyricicoccus	NA
Aviguard	OTU_985	59.9628	Increased	3.17822	0.675992	4.70157	2.58173e-06	3.27472e-05	D_0__Bacteria	D_1__Firmicutes	D_2__Clostridia	D_3__Clostridiales	D_4__Ruminococcaceae	NA	NA
Aviguard	OTU_25	252.135	Increased	2.62134	0.793108	3.30514	0.000949276	0.00693259	D_0__Bacteria	D_1__Firmicutes	D_2__Erysipelotrichia	D_3__Erysipelotrichales	D_4__Erysipelotrichaceae	D_5__Turicibacter	NA
Aviguard	OTU_71	266.575	Increased	2.59291	0.782985	3.31157	0.000927728	0.00693259	D_0__Bacteria	D_1__Firmicutes	D_2__Clostridia	D_3__Clostridiales	D_4__Peptostreptococcaceae	D_5__Romboutsia	NA
Aviguard	OTU_277	383.293	Increased	2.16668	0.552065	3.92468	8.68436e-05	0.000775159	D_0__Bacteria	D_1__Firmicutes	D_2__Clostridia	D_3__Clostridiales	D_4__Clostridiales vadinBB60 group	D_5__uncultured bacterium	D_6__uncultured bacterium
Aviguard	OTU_294	132.261	Increased	1.94427	0.671474	2.89552	0.00378531	0.020978	D_0__Bacteria	D_1__Firmicutes	D_2__Clostridia	D_3__Clostridiales	D_4__Clostridiales vadinBB60 group	D_5__gut metagenome	D_6__gut metagenome
Aviguard	OTU_684	163.121	Increased	1.40529	0.529095	2.65602	0.00790688	0.0405438	D_0__Bacteria	D_1__Firmicutes	D_2__Clostridia	D_3__Clostridiales	D_4__Ruminococcaceae	D_5__Oscillibacter	NA
Aviguard	OTU_728	118.815	Decreased	-1.37815	0.467506	-2.94789	0.00319956	0.0192773	D_0__Bacteria	D_1__Firmicutes	D_2__Clostridia	D_3__Clostridiales	D_4__Ruminococcaceae	NA	NA
Aviguard	OTU_770	71.5487	Decreased	-1.87087	0.632204	-2.95928	0.00308361	0.0190551	D_0__Bacteria	D_1__Firmicutes	D_2__Clostridia	D_3__Clostridiales	D_4__Ruminococcaceae	D_5__Flavonifractor	NA
Aviguard	OTU_1297	48.5512	Decreased	-1.97976	0.611442	-3.23786	0.00120431	0.00853646	D_0__Bacteria	D_1__Firmicutes	D_2__Clostridia	D_3__Clostridiales	D_4__Lachnospiraceae	NA	NA
Aviguard	OTU_1293	87.6729	Decreased	-2.15622	0.762326	-2.82847	0.00467704	0.0245036	D_0__Bacteria	D_1__Firmicutes	D_2__Clostridia	D_3__Clostridiales	D_4__Lachnospiraceae	NA	NA
Aviguard	OTU_797	59.5162	Decreased	-2.44803	0.944246	-2.59258	0.00952601	0.0478285	D_0__Bacteria	D_1__Firmicutes	D_2__Clostridia	D_3__Clostridiales	D_4__Ruminococcaceae	D_5__Subdoligranulum	NA
Aviguard	OTU_1271	24.7746	Decreased	-3.31572	1.03092	-3.21628	0.00129865	0.00892891	D_0__Bacteria	D_1__Firmicutes	D_2__Clostridia	D_3__Clostridiales	D_4__Lachnospiraceae	NA	NA
Aviguard	OTU_857	24.5556	Decreased	-4.06925	0.925123	-4.3986	1.08952e-05	0.000119352	D_0__Bacteria	D_1__Firmicutes	D_2__Clostridia	D_3__Clostridiales	D_4__Ruminococcaceae	NA	NA
Aviguard	OTU_19	9.72595	Decreased	-4.74717	1.50488	-3.15451	0.00160769	0.0104717	D_0__Bacteria	D_1__Firmicutes	D_2__Erysipelotrichia	D_3__Erysipelotrichales	D_4__Erysipelotrichaceae	D_5__Erysipelatoclostridium	D_6__bacterium ic1391
Aviguard	OTU_973	17.5787	Decreased	-5.27408	1.12838	-4.67403	2.95342e-06	3.55887e-05	D_0__Bacteria	D_1__Firmicutes	D_2__Clostridia	D_3__Clostridiales	D_4__Ruminococcaceae	D_5__Angelakisella	D_6__Angelakisella massiliensis
Aviguard	OTU_1265	8.8884	Decreased	-5.58349	1.74016	-3.20861	0.00133378	0.00892891	D_0__Bacteria	D_1__Firmicutes	D_2__Clostridia	D_3__Clostridiales	D_4__Lachnospiraceae	NA	NA
Aviguard	OTU_631	9.67361	Decreased	-5.98202	2.06859	-2.89183	0.00383	0.020978	D_0__Bacteria	D_1__Firmicutes	D_2__Clostridia	D_3__Clostridiales	D_4__Ruminococcaceae	D_5__Ruminococcaceae UCG-014	NA
Aviguard	OTU_794	53.9378	Decreased	-7.24791	1.6142	-4.4901	7.11902e-06	8.16992e-05	D_0__Bacteria	D_1__Firmicutes	D_2__Clostridia	D_3__Clostridiales	D_4__Ruminococcaceae	D_5__Anaerofilum	D_6__uncultured bacterium
Aviguard	OTU_860	99.7332	Decreased	-7.67302	1.19021	-6.44675	1.14272e-10	2.11843e-09	D_0__Bacteria	D_1__Firmicutes	D_2__Clostridia	D_3__Clostridiales	D_4__Ruminococcaceae	D_5__Ruminiclostridium 5	D_6__uncultured bacterium
Aviguard	OTU_499	11.9207	Decreased	-8.10437	1.66881	-4.85637	1.19558e-06	1.60074e-05	D_0__Bacteria	D_1__Firmicutes	D_2__Clostridia	D_3__Clostridiales	D_4__Clostridiales vadinBB60 group	D_5__uncultured bacterium	D_6__uncultured bacterium
Aviguard	OTU_1262	27.4911	Decreased	-8.32108	2.35763	-3.52942	0.000416469	0.00323771	D_0__Bacteria	D_1__Firmicutes	D_2__Clostridia	D_3__Clostridiales	D_4__Lachnospiraceae	NA	NA
Aviguard	OTU_771	58.8631	Decreased	-8.66399	1.37973	-6.27946	3.39745e-10	5.45857e-09	D_0__Bacteria	D_1__Firmicutes	D_2__Clostridia	D_3__Clostridiales	D_4__Ruminococcaceae	NA	NA
Aviguard	OTU_639	41.862	Decreased	-9.04294	1.34586	-6.71908	1.82881e-11	4.00675e-10	D_0__Bacteria	D_1__Firmicutes	D_2__Clostridia	D_3__Clostridiales	D_4__Ruminococcaceae	D_5__Ruminococcaceae UCG-014	D_6__uncultured bacterium
Aviguard	OTU_547	66.9355	Decreased	-11.2077	3.84025	-2.91848	0.00351737	0.0204472	D_0__Bacteria	D_1__Firmicutes	D_2__Clostridia	D_3__Clostridiales	D_4__Clostridiales vadinBB60 group	NA	NA
Aviguard	OTU_1012	18.6117	Decreased	-22.5997	2.28325	-9.89804	4.24515e-23	2.04616e-21	D_0__Bacteria	D_1__Firmicutes	D_2__Clostridia	D_3__Clostridiales	D_4__Ruminococcaceae	D_5__Ruminococcaceae UCG-005	NA
Aviguard	OTU_806	61.8983	Decreased	-25.1764	3.25802	-7.72751	1.09675e-14	2.64316e-13	D_0__Bacteria	D_1__Firmicutes	D_2__Clostridia	D_3__Clostridiales	D_4__Ruminococcaceae	D_5__Faecalibacterium	D_6__bacterium ic1379
Aviguard	OTU_431	13.3562	Decreased	-27.0669	3.36117	-8.05283	8.09015e-16	2.16636e-14	D_0__Bacteria	D_1__Firmicutes	D_2__Clostridia	D_3__Clostridiales	D_4__Ruminococcaceae	D_5__Ruminococcaceae UCG-013	D_6__uncultured bacterium
Aviguard	OTU_52	9.44885	Decreased	-33.537	2.89277	-11.5934	4.45171e-31	2.68215e-29	D_0__Bacteria	D_1__Firmicutes	D_2__Bacilli	D_3__Lactobacillales	D_4__Lactobacillaceae	D_5__Lactobacillus	NA
Aviguard	OTU_82	150.189	Decreased	-35.9247	1.74021	-20.6439	1.10818e-94	1.33535e-92	D_0__Bacteria	D_1__Tenericutes	D_2__Mollicutes	D_3__Mollicutes RF39	NA	NA	NA
Aviguard	OTU_643	5.59903	Decreased	-43.483	5.24626	-8.28838	1.14799e-16	3.45831e-15	D_0__Bacteria	D_1__Firmicutes	D_2__Clostridia	D_3__Clostridiales	D_4__Ruminococcaceae	D_5__Ruminococcaceae UCG-014	NA
Bacitracin	OTU_50	5.19468	Increased	30.9442	8.35896	3.70191	0.000213979	0.00211972	D_0__Bacteria	D_1__Firmicutes	D_2__Bacilli	D_3__Lactobacillales	D_4__Lactobacillaceae	D_5__Lactobacillus	NA
Bacitracin	OTU_345	255.96	Increased	27.9766	1.16361	24.043	9.88812e-128	3.13454e-125	D_0__Bacteria	D_1__Cyanobacteria	D_2__Melainabacteria	D_3__Gastranaerophilales	NA	NA	NA
Bacitracin	OTU_8	38.9722	Increased	24.0798	4.46002	5.39903	6.70008e-08	1.11786e-06	D_0__Bacteria	D_1__Firmicutes	D_2__Clostridia	D_3__Clostridiales	D_4__Clostridiales vadinBB60 group	D_5__uncultured bacterium	D_6__uncultured bacterium
Bacitracin	OTU_1012	18.6117	Increased	23.5277	2.19308	10.7281	7.50958e-27	4.76108e-25	D_0__Bacteria	D_1__Firmicutes	D_2__Clostridia	D_3__Clostridiales	D_4__Ruminococcaceae	D_5__Ruminococcaceae UCG-005	NA
Bacitracin	OTU_498	141.042	Increased	22.9831	1.91119	12.0255	2.60857e-33	2.06729e-31	D_0__Bacteria	D_1__Firmicutes	D_2__Clostridia	D_3__Clostridiales	D_4__Clostridiales vadinBB60 group	D_5__uncultured bacterium	D_6__uncultured bacterium
Bacitracin	OTU_141	399.488	Increased	22.9561	1.87821	12.2223	2.36305e-34	2.49696e-32	D_0__Bacteria	D_1__Firmicutes	D_2__Clostridia	D_3__Clostridiales	D_4__Clostridiales vadinBB60 group	D_5__uncultured Firmicutes bacterium	D_6__uncultured Firmicutes bacterium
Bacitracin	OTU_90	2.11446	Increased	22.9343	6.12763	3.74277	0.000182004	0.00186114	D_0__Bacteria	D_1__Tenericutes	D_2__Mollicutes	D_3__Mollicutes RF39	D_4__gut metagenome	D_5__gut metagenome	D_6__gut metagenome
Bacitracin	OTU_208	11.2382	Increased	22.7645	8.35857	2.72349	0.00645956	0.0409536	D_0__Bacteria	D_1__Firmicutes	D_2__Clostridia	D_3__Clostridiales	NA	NA	NA
Bacitracin	OTU_213	400.09	Increased	20.2009	6.22933	3.24288	0.0011833	0.00937762	D_0__Bacteria	D_1__Firmicutes	D_2__Clostridia	D_3__Clostridiales	D_4__Clostridiales vadinBB60 group	NA	NA
Bacitracin	OTU_793	248.45	Increased	20.0584	1.49068	13.4559	2.84284e-41	4.5059e-39	D_0__Bacteria	D_1__Firmicutes	D_2__Clostridia	D_3__Clostridiales	D_4__Ruminococcaceae	D_5__Faecalibacterium	D_6__uncultured bacterium
Bacitracin	OTU_547	66.9355	Increased	10.6989	3.84025	2.786	0.00533636	0.034523	D_0__Bacteria	D_1__Firmicutes	D_2__Clostridia	D_3__Clostridiales	D_4__Clostridiales vadinBB60 group	NA	NA
Bacitracin	OTU_1016	296.133	Increased	10.1649	0.999524	10.1698	2.70505e-24	1.42917e-22	D_0__Bacteria	D_1__Firmicutes	D_2__Clostridia	D_3__Clostridiales	D_4__Ruminococcaceae	D_5__Ruminococcaceae UCG-005	NA
Bacitracin	OTU_116	53.4118	Increased	9.75303	2.00988	4.85254	1.21888e-06	1.67994e-05	D_0__Bacteria	D_1__Tenericutes	D_2__Mollicutes	D_3__Anaeroplasmatales	D_4__Anaeroplasmataceae	D_5__Anaeroplasma	D_6__uncultured bacterium
Bacitracin	OTU_644	22.2749	Increased	9.72644	1.81683	5.35353	8.62537e-08	1.36712e-06	D_0__Bacteria	D_1__Firmicutes	D_2__Clostridia	D_3__Clostridiales	D_4__Ruminococcaceae	D_5__Ruminococcaceae UCG-014	NA
Bacitracin	OTU_889	45.54	Increased	9.60746	1.3651	7.03794	1.95102e-12	6.87194e-11	D_0__Bacteria	D_1__Firmicutes	D_2__Clostridia	D_3__Clostridiales	D_4__Ruminococcaceae	NA	NA
Bacitracin	OTU_85	35.4248	Increased	9.53968	1.69316	5.63425	1.75824e-08	3.09646e-07	D_0__Bacteria	D_1__Tenericutes	D_2__Mollicutes	D_3__Mollicutes RF39	D_4__uncultured bacterium	D_5__uncultured bacterium	D_6__uncultured bacterium
Bacitracin	OTU_1279	10.9479	Increased	9.20774	2.42256	3.80084	0.000144208	0.00152379	D_0__Bacteria	D_1__Firmicutes	D_2__Clostridia	D_3__Clostridiales	D_4__Lachnospiraceae	NA	NA
Bacitracin	OTU_121	41.2778	Increased	9.19156	1.4015	6.55838	5.43942e-11	1.43691e-09	D_0__Bacteria	D_1__Firmicutes	D_2__Erysipelotrichia	D_3__Erysipelotrichales	D_4__Erysipelotrichaceae	NA	NA
Bacitracin	OTU_600	20.2639	Increased	8.68103	1.4992	5.79045	7.0197e-09	1.30897e-07	D_0__Bacteria	D_1__Firmicutes	D_2__Clostridia	D_3__Clostridiales	D_4__Lachnospiraceae	NA	NA
Bacitracin	OTU_1022	9.63597	Increased	8.63845	1.33746	6.45886	1.05498e-10	2.57252e-09	D_0__Bacteria	D_1__Firmicutes	D_2__Clostridia	D_3__Clostridiales	D_4__Ruminococcaceae	D_5__Ruminiclostridium 9	NA
Bacitracin	OTU_877	17.924	Increased	8.51804	1.29824	6.56124	5.33638e-11	1.43691e-09	D_0__Bacteria	D_1__Firmicutes	D_2__Clostridia	D_3__Clostridiales	D_4__Ruminococcaceae	D_5__Angelakisella	D_6__uncultured bacterium
Bacitracin	OTU_417	16.7519	Increased	8.2713	1.17373	7.04705	1.82752e-12	6.87194e-11	D_0__Bacteria	D_1__Firmicutes	D_2__Clostridia	D_3__Clostridiales	D_4__Clostridiales vadinBB60 group	NA	NA
Bacitracin	OTU_530	14.3714	Increased	8.23845	1.39309	5.91377	3.34359e-09	6.62448e-08	D_0__Bacteria	D_1__Firmicutes	D_2__Clostridia	D_3__Clostridiales	D_4__Christensenellaceae	D_5__Christensenellaceae R-7 group	NA
Bacitracin	OTU_707	15.3789	Increased	7.82146	1.92408	4.06503	4.80262e-05	0.00058555	D_0__Bacteria	D_1__Firmicutes	D_2__Clostridia	D_3__Clostridiales	D_4__Ruminococcaceae	D_5__Ruminococcaceae NK4A214 group	D_6__uncultured organism
Bacitracin	OTU_1280	13.1886	Increased	7.63092	1.47897	5.1596	2.47472e-07	3.56584e-06	D_0__Bacteria	D_1__Firmicutes	D_2__Clostridia	D_3__Clostridiales	D_4__Lachnospiraceae	NA	NA
Bacitracin	OTU_435	3.17752	Increased	7.18174	2.30991	3.1091	0.00187659	0.01352	D_0__Bacteria	D_1__Firmicutes	D_2__Clostridia	D_3__Clostridiales	D_4__Ruminococcaceae	D_5__Ruminiclostridium 1	NA
Bacitracin	OTU_732	11.4036	Increased	6.8766	1.48991	4.61543	3.92278e-06	5.18134e-05	D_0__Bacteria	D_1__Firmicutes	D_2__Clostridia	D_3__Clostridiales	D_4__Ruminococcaceae	D_5__Ruminococcaceae UCG-004	D_6__uncultured bacterium
Bacitracin	OTU_525	25.7788	Increased	6.60757	1.94768	3.39254	0.00069248	0.00609767	D_0__Bacteria	D_1__Firmicutes	D_2__Clostridia	D_3__Clostridiales	D_4__Christensenellaceae	D_5__Christensenellaceae R-7 group	D_6__bacterium YE57
Bacitracin	OTU_1028	2.46518	Increased	6.30066	1.7949	3.51031	0.000447589	0.00429957	D_0__Bacteria	D_1__Firmicutes	D_2__Clostridia	D_3__Clostridiales	D_4__Ruminococcaceae	NA	NA
Bacitracin	OTU_504	34.7692	Increased	6.12821	1.88198	3.25626	0.0011289	0.00917594	D_0__Bacteria	D_1__Firmicutes	D_2__Clostridia	D_3__Clostridiales	D_4__Clostridiales vadinBB60 group	D_5__uncultured bacterium	D_6__uncultured bacterium
Bacitracin	OTU_432	4.6944	Increased	5.93607	1.84683	3.2142	0.00130809	0.0101138	D_0__Bacteria	D_1__Firmicutes	D_2__Clostridia	D_3__Clostridiales	D_4__Ruminococcaceae	D_5__Ruminococcaceae UCG-013	D_6__uncultured bacterium
Bacitracin	OTU_1243	4.18951	Increased	5.84252	1.68516	3.46705	0.000526212	0.00490615	D_0__Bacteria	D_1__Firmicutes	D_2__Clostridia	D_3__Clostridiales	D_4__Lachnospiraceae	D_5__[Eubacterium] ventriosum group	D_6__uncultured Clostridiales bacterium
Bacitracin	OTU_709	19.0372	Increased	5.4112	0.866613	6.24407	4.26316e-10	9.00947e-09	D_0__Bacteria	D_1__Firmicutes	D_2__Clostridia	D_3__Clostridiales	D_4__Ruminococcaceae	D_5__Butyricicoccus	NA
Bacitracin	OTU_715	17.3711	Increased	5.37859	1.59485	3.37246	0.000744992	0.00638277	D_0__Bacteria	D_1__Firmicutes	D_2__Clostridia	D_3__Clostridiales	D_4__Ruminococcaceae	D_5__Ruminococcaceae UCG-010	NA
Bacitracin	OTU_1252	12.0146	Increased	5.3463	1.34427	3.97711	6.9757e-05	0.000789748	D_0__Bacteria	D_1__Firmicutes	D_2__Clostridia	D_3__Clostridiales	D_4__Lachnospiraceae	NA	NA
Bacitracin	OTU_71	266.575	Increased	4.948	0.782213	6.32565	2.52171e-10	5.70987e-09	D_0__Bacteria	D_1__Firmicutes	D_2__Clostridia	D_3__Clostridiales	D_4__Peptostreptococcaceae	D_5__Romboutsia	NA
Bacitracin	OTU_850	6.5687	Increased	4.59672	1.5041	3.05612	0.00224223	0.0157953	D_0__Bacteria	D_1__Firmicutes	D_2__Clostridia	D_3__Clostridiales	D_4__Ruminococcaceae	NA	NA
Bacitracin	OTU_680	97.0453	Increased	3.60222	0.843532	4.2704	1.95126e-05	0.00024742	D_0__Bacteria	D_1__Firmicutes	D_2__Clostridia	D_3__Clostridiales	D_4__Ruminococcaceae	D_5__Oscillibacter	D_6__uncultured bacterium
Bacitracin	OTU_800	13.4165	Increased	3.42272	1.05093	3.25684	0.00112659	0.00917594	D_0__Bacteria	D_1__Firmicutes	D_2__Clostridia	D_3__Clostridiales	D_4__Ruminococcaceae	NA	NA
Bacitracin	OTU_845	37.0271	Increased	3.15997	1.07392	2.94246	0.00325621	0.0224395	D_0__Bacteria	D_1__Firmicutes	D_2__Clostridia	D_3__Clostridiales	D_4__Ruminococcaceae	NA	NA
Bacitracin	OTU_973	17.5787	Increased	2.72004	0.928253	2.93028	0.00338652	0.022841	D_0__Bacteria	D_1__Firmicutes	D_2__Clostridia	D_3__Clostridiales	D_4__Ruminococcaceae	D_5__Angelakisella	D_6__Angelakisella massiliensis
Bacitracin	OTU_985	59.9628	Increased	2.63561	0.676639	3.89515	9.81386e-05	0.00107276	D_0__Bacteria	D_1__Firmicutes	D_2__Clostridia	D_3__Clostridiales	D_4__Ruminococcaceae	NA	NA
Bacitracin	OTU_1273	313.629	Increased	2.04574	0.511692	3.99798	6.38844e-05	0.00075005	D_0__Bacteria	D_1__Firmicutes	D_2__Clostridia	D_3__Clostridiales	D_4__Lachnospiraceae	D_5__[Ruminococcus] torques group	NA
Bacitracin	OTU_277	383.293	Increased	1.593	0.552355	2.88402	0.00392639	0.0259305	D_0__Bacteria	D_1__Firmicutes	D_2__Clostridia	D_3__Clostridiales	D_4__Clostridiales vadinBB60 group	D_5__uncultured bacterium	D_6__uncultured bacterium
Bacitracin	OTU_728	118.815	Increased	1.56147	0.459674	3.39691	0.000681524	0.00609767	D_0__Bacteria	D_1__Firmicutes	D_2__Clostridia	D_3__Clostridiales	D_4__Ruminococcaceae	NA	NA
Bacitracin	OTU_1067	1085.06	Decreased	-1.15077	0.363021	-3.16998	0.00152447	0.0112385	D_0__Bacteria	D_1__Firmicutes	D_2__Clostridia	D_3__Clostridiales	D_4__Lachnospiraceae	D_5__Eisenbergiella	NA
Bacitracin	OTU_18	7.71564	Decreased	-4.34483	1.36689	-3.17863	0.00147974	0.0111685	D_0__Bacteria	D_1__Firmicutes	D_2__Erysipelotrichia	D_3__Erysipelotrichales	D_4__Erysipelotrichaceae	D_5__Erysipelatoclostridium	NA
Bacitracin	OTU_802	10.4441	Decreased	-23.1528	4.33534	-5.34049	9.26962e-08	1.39927e-06	D_0__Bacteria	D_1__Firmicutes	D_2__Clostridia	D_3__Clostridiales	D_4__Ruminococcaceae	NA	NA
Bacitracin	OTU_431	13.3562	Decreased	-23.1724	3.36117	-6.89414	5.41918e-12	1.71788e-10	D_0__Bacteria	D_1__Firmicutes	D_2__Clostridia	D_3__Clostridiales	D_4__Ruminococcaceae	D_5__Ruminococcaceae UCG-013	D_6__uncultured bacterium
Bacitracin	OTU_643	5.59903	Decreased	-43.3023	5.24626	-8.25393	1.53265e-16	6.9407e-15	D_0__Bacteria	D_1__Firmicutes	D_2__Clostridia	D_3__Clostridiales	D_4__Ruminococcaceae	D_5__Ruminococcaceae UCG-014	NA
CEL	OTU_547	66.9355	Increased	33.981	3.78589	8.97571	2.8152e-19	1.24807e-17	D_0__Bacteria	D_1__Firmicutes	D_2__Clostridia	D_3__Clostridiales	D_4__Clostridiales vadinBB60 group	NA	NA
CEL	OTU_793	248.45	Increased	28.1022	1.45284	19.3429	2.33975e-83	3.11187e-81	D_0__Bacteria	D_1__Firmicutes	D_2__Clostridia	D_3__Clostridiales	D_4__Ruminococcaceae	D_5__Faecalibacterium	D_6__uncultured bacterium
CEL	OTU_345	255.96	Increased	27.2168	1.16382	23.3859	5.95367e-121	1.58368e-118	D_0__Bacteria	D_1__Cyanobacteria	D_2__Melainabacteria	D_3__Gastranaerophilales	NA	NA	NA
CEL	OTU_1012	18.6117	Increased	25.7147	2.19096	11.7367	8.26479e-32	4.39687e-30	D_0__Bacteria	D_1__Firmicutes	D_2__Clostridia	D_3__Clostridiales	D_4__Ruminococcaceae	D_5__Ruminococcaceae UCG-005	NA
CEL	OTU_141	399.488	Increased	25.3492	1.8781	13.4972	1.6238e-41	1.07983e-39	D_0__Bacteria	D_1__Firmicutes	D_2__Clostridia	D_3__Clostridiales	D_4__Clostridiales vadinBB60 group	D_5__uncultured Firmicutes bacterium	D_6__uncultured Firmicutes bacterium
CEL	OTU_1206	713.28	Increased	14.9723	2.05273	7.29381	3.01309e-13	8.01482e-12	D_0__Bacteria	D_1__Bacteroidetes	D_2__Bacteroidia	D_3__Bacteroidales	D_4__Rikenellaceae	D_5__Alistipes	NA
CEL	OTU_504	34.7692	Increased	11.6395	1.87461	6.20899	5.33254e-10	1.09112e-08	D_0__Bacteria	D_1__Firmicutes	D_2__Clostridia	D_3__Clostridiales	D_4__Clostridiales vadinBB60 group	D_5__uncultured bacterium	D_6__uncultured bacterium
CEL	OTU_644	22.2749	Increased	10.079	1.81679	5.54768	2.89486e-08	4.8127e-07	D_0__Bacteria	D_1__Firmicutes	D_2__Clostridia	D_3__Clostridiales	D_4__Ruminococcaceae	D_5__Ruminococcaceae UCG-014	NA
CEL	OTU_1198	18.6273	Increased	9.68233	2.8597	3.38578	0.000709756	0.00496829	D_0__Bacteria	D_1__Bacteroidetes	D_2__Bacteroidia	D_3__Bacteroidales	D_4__Rikenellaceae	D_5__Alistipes	NA
CEL	OTU_1280	13.1886	Increased	9.09812	1.47706	6.15961	7.29258e-10	1.38559e-08	D_0__Bacteria	D_1__Firmicutes	D_2__Clostridia	D_3__Clostridiales	D_4__Lachnospiraceae	NA	NA
CEL	OTU_1196	10.6179	Increased	8.72693	2.49272	3.50096	0.000463583	0.00342536	D_0__Bacteria	D_1__Bacteroidetes	D_2__Bacteroidia	D_3__Bacteroidales	D_4__Rikenellaceae	D_5__Alistipes	NA
CEL	OTU_1016	296.133	Increased	8.54319	0.999931	8.54378	1.299e-17	4.93619e-16	D_0__Bacteria	D_1__Firmicutes	D_2__Clostridia	D_3__Clostridiales	D_4__Ruminococcaceae	D_5__Ruminococcaceae UCG-005	NA
CEL	OTU_877	17.924	Increased	8.24617	1.29919	6.34714	2.19354e-10	4.86236e-09	D_0__Bacteria	D_1__Firmicutes	D_2__Clostridia	D_3__Clostridiales	D_4__Ruminococcaceae	D_5__Angelakisella	D_6__uncultured bacterium
CEL	OTU_715	17.3711	Increased	8.0021	1.58282	5.05559	4.29061e-07	5.70651e-06	D_0__Bacteria	D_1__Firmicutes	D_2__Clostridia	D_3__Clostridiales	D_4__Ruminococcaceae	D_5__Ruminococcaceae UCG-010	NA
CEL	OTU_121	41.2778	Increased	7.95606	1.40373	5.66778	1.44661e-08	2.56533e-07	D_0__Bacteria	D_1__Firmicutes	D_2__Erysipelotrichia	D_3__Erysipelotrichales	D_4__Erysipelotrichaceae	NA	NA
CEL	OTU_538	15.3286	Increased	7.94917	2.23803	3.55185	0.000382526	0.0029072	D_0__Bacteria	D_1__Firmicutes	D_2__Clostridia	D_3__DTU014	D_4__uncultured bacterium	D_5__uncultured bacterium	D_6__uncultured bacterium
CEL	OTU_1227	16.2442	Increased	7.75126	1.75535	4.4158	1.00638e-05	0.000107079	D_0__Bacteria	D_1__Firmicutes	D_2__Clostridia	D_3__Clostridiales	D_4__Lachnospiraceae	NA	NA
CEL	OTU_49	21.5009	Increased	7.47113	1.7194	4.3452	1.39146e-05	0.000142357	D_0__Bacteria	D_1__Firmicutes	D_2__Bacilli	D_3__Lactobacillales	D_4__Lactobacillaceae	D_5__Lactobacillus	NA
CEL	OTU_530	14.3714	Increased	7.20468	1.39657	5.15883	2.48503e-07	3.47904e-06	D_0__Bacteria	D_1__Firmicutes	D_2__Clostridia	D_3__Clostridiales	D_4__Christensenellaceae	D_5__Christensenellaceae R-7 group	NA
CEL	OTU_1009	38.0932	Increased	6.6702	1.33107	5.01117	5.41009e-07	6.85279e-06	D_0__Bacteria	D_1__Firmicutes	D_2__Clostridia	D_3__Clostridiales	D_4__Ruminococcaceae	NA	NA
CEL	OTU_1243	4.18951	Increased	6.44383	1.68308	3.82859	0.00012888	0.00114274	D_0__Bacteria	D_1__Firmicutes	D_2__Clostridia	D_3__Clostridiales	D_4__Lachnospiraceae	D_5__[Eubacterium] ventriosum group	D_6__uncultured Clostridiales bacterium
CEL	OTU_1245	3.50746	Increased	6.1159	2.00547	3.04961	0.00229138	0.0145121	D_0__Bacteria	D_1__Firmicutes	D_2__Clostridia	D_3__Clostridiales	D_4__Lachnospiraceae	NA	NA
CEL	OTU_1010	2.51807	Increased	6.09389	2.11792	2.87729	0.00401103	0.0242485	D_0__Bacteria	D_1__Firmicutes	D_2__Clostridia	D_3__Clostridiales	D_4__Ruminococcaceae	NA	NA
CEL	OTU_1022	9.63597	Increased	6.04414	1.34915	4.47997	7.46534e-06	8.27408e-05	D_0__Bacteria	D_1__Firmicutes	D_2__Clostridia	D_3__Clostridiales	D_4__Ruminococcaceae	D_5__Ruminiclostridium 9	NA
CEL	OTU_850	6.5687	Increased	4.60885	1.50972	3.05279	0.00226727	0.0145121	D_0__Bacteria	D_1__Firmicutes	D_2__Clostridia	D_3__Clostridiales	D_4__Ruminococcaceae	NA	NA
CEL	OTU_25	252.135	Increased	3.90603	0.792831	4.92669	8.36347e-07	1.01122e-05	D_0__Bacteria	D_1__Firmicutes	D_2__Erysipelotrichia	D_3__Erysipelotrichales	D_4__Erysipelotrichaceae	D_5__Turicibacter	NA
CEL	OTU_709	19.0372	Increased	3.27907	0.884589	3.70688	0.000209825	0.00164157	D_0__Bacteria	D_1__Firmicutes	D_2__Clostridia	D_3__Clostridiales	D_4__Ruminococcaceae	D_5__Butyricicoccus	NA
CEL	OTU_71	266.575	Increased	3.09749	0.782831	3.95677	7.59689e-05	0.000721705	D_0__Bacteria	D_1__Firmicutes	D_2__Clostridia	D_3__Clostridiales	D_4__Peptostreptococcaceae	D_5__Romboutsia	NA
CEL	OTU_770	71.5487	Increased	2.5141	0.610161	4.12039	3.78228e-05	0.000372624	D_0__Bacteria	D_1__Firmicutes	D_2__Clostridia	D_3__Clostridiales	D_4__Ruminococcaceae	D_5__Flavonifractor	NA
CEL	OTU_1273	313.629	Increased	1.9973	0.511832	3.90227	9.52949e-05	0.000874084	D_0__Bacteria	D_1__Firmicutes	D_2__Clostridia	D_3__Clostridiales	D_4__Lachnospiraceae	D_5__[Ruminococcus] torques group	NA
CEL	OTU_841	95.0647	Decreased	-1.82526	0.524062	-3.4829	0.000496016	0.00356595	D_0__Bacteria	D_1__Firmicutes	D_2__Clostridia	D_3__Clostridiales	D_4__Ruminococcaceae	NA	NA
CEL	OTU_1300	64.5738	Decreased	-1.87728	0.581932	-3.22594	0.00125558	0.00834963	D_0__Bacteria	D_1__Firmicutes	D_2__Clostridia	D_3__Clostridiales	D_4__Lachnospiraceae	NA	NA
CEL	OTU_927	407.376	Decreased	-3.51552	0.666322	-5.27601	1.32029e-07	1.95109e-06	D_0__Bacteria	D_1__Firmicutes	D_2__Clostridia	D_3__Clostridiales	D_4__Ruminococcaceae	D_5__Candidatus Soleaferrea	NA
CEL	OTU_713	15.7159	Decreased	-4.15716	1.1096	-3.74653	0.000179296	0.00149039	D_0__Bacteria	D_1__Firmicutes	D_2__Clostridia	D_3__Clostridiales	D_4__Ruminococcaceae	D_5__Ruminococcaceae UCG-009	D_6__uncultured bacterium
CEL	OTU_19	9.72595	Decreased	-4.41196	1.50488	-2.93176	0.00337044	0.0208497	D_0__Bacteria	D_1__Firmicutes	D_2__Erysipelotrichia	D_3__Erysipelotrichales	D_4__Erysipelotrichaceae	D_5__Erysipelatoclostridium	D_6__bacterium ic1391
CEL	OTU_1293	87.6729	Decreased	-5.11636	0.805359	-6.35289	2.11301e-10	4.86236e-09	D_0__Bacteria	D_1__Firmicutes	D_2__Clostridia	D_3__Clostridiales	D_4__Lachnospiraceae	NA	NA
CEL	OTU_731	13.0543	Decreased	-5.46111	1.44636	-3.77576	0.000159519	0.00136878	D_0__Bacteria	D_1__Firmicutes	D_2__Clostridia	D_3__Clostridiales	D_4__Ruminococcaceae	NA	NA
CEL	OTU_1001	6.22683	Decreased	-6.08927	1.88168	-3.23608	0.00121185	0.00826542	D_0__Bacteria	D_1__Firmicutes	D_2__Clostridia	D_3__Clostridiales	D_4__Ruminococcaceae	D_5__[Eubacterium] coprostanoligenes group	NA
CEL	OTU_1236	14.1248	Decreased	-8.16991	2.19541	-3.72136	0.000198152	0.00159722	D_0__Bacteria	D_1__Firmicutes	D_2__Clostridia	D_3__Clostridiales	D_4__Lachnospiraceae	NA	NA
CEL	OTU_498	141.042	Decreased	-10.8629	2.01708	-5.38546	7.22585e-08	1.13063e-06	D_0__Bacteria	D_1__Firmicutes	D_2__Clostridia	D_3__Clostridiales	D_4__Clostridiales vadinBB60 group	D_5__uncultured bacterium	D_6__uncultured bacterium
CEL	OTU_806	61.8983	Decreased	-24.3217	3.25802	-7.46517	8.31922e-14	2.45879e-12	D_0__Bacteria	D_1__Firmicutes	D_2__Clostridia	D_3__Clostridiales	D_4__Ruminococcaceae	D_5__Faecalibacterium	D_6__bacterium ic1379
CEL	OTU_213	400.09	Decreased	-28.7667	6.26263	-4.59338	4.36121e-06	5.04383e-05	D_0__Bacteria	D_1__Firmicutes	D_2__Clostridia	D_3__Clostridiales	D_4__Clostridiales vadinBB60 group	NA	NA
CEL	OTU_505	59.4298	Decreased	-32.6034	2.00299	-16.2774	1.42814e-59	1.26628e-57	D_0__Bacteria	D_1__Firmicutes	D_2__Clostridia	D_3__Clostridiales	D_4__Clostridiales vadinBB60 group	D_5__uncultured bacterium	D_6__uncultured bacterium
CEL	OTU_643	5.59903	Decreased	-42.3311	5.24626	-8.06882	7.09794e-16	2.36007e-14	D_0__Bacteria	D_1__Firmicutes	D_2__Clostridia	D_3__Clostridiales	D_4__Ruminococcaceae	D_5__Ruminococcaceae UCG-014	NA
Probiotic_Bacteria	OTU_802	10.4441	Increased	29.9665	4.28764	6.98904	2.76769e-12	9.41014e-11	D_0__Bacteria	D_1__Firmicutes	D_2__Clostridia	D_3__Clostridiales	D_4__Ruminococcaceae	NA	NA
Probiotic_Bacteria	OTU_345	255.96	Increased	28.192	1.16362	24.2278	1.13272e-129	5.00663e-127	D_0__Bacteria	D_1__Cyanobacteria	D_2__Melainabacteria	D_3__Gastranaerophilales	NA	NA	NA
Probiotic_Bacteria	OTU_793	248.45	Increased	27.8126	1.45289	19.143	1.10695e-81	2.44635e-79	D_0__Bacteria	D_1__Firmicutes	D_2__Clostridia	D_3__Clostridiales	D_4__Ruminococcaceae	D_5__Faecalibacterium	D_6__uncultured bacterium
Probiotic_Bacteria	OTU_1012	18.6117	Increased	24.8063	2.19167	11.3184	1.06341e-29	1.17507e-27	D_0__Bacteria	D_1__Firmicutes	D_2__Clostridia	D_3__Clostridiales	D_4__Ruminococcaceae	D_5__Ruminococcaceae UCG-005	NA
Probiotic_Bacteria	OTU_141	399.488	Increased	23.8168	1.87817	12.6809	7.54598e-37	1.11177e-34	D_0__Bacteria	D_1__Firmicutes	D_2__Clostridia	D_3__Clostridiales	D_4__Clostridiales vadinBB60 group	D_5__uncultured Firmicutes bacterium	D_6__uncultured Firmicutes bacterium
Probiotic_Bacteria	OTU_90	2.11446	Increased	21.9015	6.12986	3.57293	0.000353016	0.00371507	D_0__Bacteria	D_1__Tenericutes	D_2__Mollicutes	D_3__Mollicutes RF39	D_4__gut metagenome	D_5__gut metagenome	D_6__gut metagenome
Probiotic_Bacteria	OTU_498	141.042	Increased	20.5601	1.91165	10.7551	5.6049e-27	4.95473e-25	D_0__Bacteria	D_1__Firmicutes	D_2__Clostridia	D_3__Clostridiales	D_4__Clostridiales vadinBB60 group	D_5__uncultured bacterium	D_6__uncultured bacterium
Probiotic_Bacteria	OTU_1206	713.28	Increased	15.0432	2.05273	7.32836	2.32988e-13	9.36188e-12	D_0__Bacteria	D_1__Bacteroidetes	D_2__Bacteroidia	D_3__Bacteroidales	D_4__Rikenellaceae	D_5__Alistipes	NA
Probiotic_Bacteria	OTU_1176	711.06	Increased	12.4269	2.22009	5.5975	2.17469e-08	3.69697e-07	D_0__Bacteria	D_1__Bacteroidetes	D_2__Bacteroidia	D_3__Bacteroidales	D_4__Bacteroidaceae	D_5__Bacteroides	NA
Probiotic_Bacteria	OTU_116	53.4118	Increased	11.6801	2.00949	5.81249	6.15517e-09	1.11161e-07	D_0__Bacteria	D_1__Tenericutes	D_2__Mollicutes	D_3__Anaeroplasmatales	D_4__Anaeroplasmataceae	D_5__Anaeroplasma	D_6__uncultured bacterium
Probiotic_Bacteria	OTU_121	41.2778	Increased	10.5134	1.40088	7.50484	6.15022e-14	2.7184e-12	D_0__Bacteria	D_1__Firmicutes	D_2__Erysipelotrichia	D_3__Erysipelotrichales	D_4__Erysipelotrichaceae	NA	NA
Probiotic_Bacteria	OTU_1198	18.6273	Increased	10.1068	2.85958	3.53437	0.000408751	0.00410609	D_0__Bacteria	D_1__Bacteroidetes	D_2__Bacteroidia	D_3__Bacteroidales	D_4__Rikenellaceae	D_5__Alistipes	NA
Probiotic_Bacteria	OTU_707	15.3789	Increased	10.0029	1.92242	5.20329	1.95792e-07	3.09072e-06	D_0__Bacteria	D_1__Firmicutes	D_2__Clostridia	D_3__Clostridiales	D_4__Ruminococcaceae	D_5__Ruminococcaceae NK4A214 group	D_6__uncultured organism
Probiotic_Bacteria	OTU_1016	296.133	Increased	9.84351	0.999605	9.8474	7.03415e-23	5.18182e-21	D_0__Bacteria	D_1__Firmicutes	D_2__Clostridia	D_3__Clostridiales	D_4__Ruminococcaceae	D_5__Ruminococcaceae UCG-005	NA
Probiotic_Bacteria	OTU_889	45.54	Increased	9.80862	1.36516	7.18494	6.72384e-13	2.47661e-11	D_0__Bacteria	D_1__Firmicutes	D_2__Clostridia	D_3__Clostridiales	D_4__Ruminococcaceae	NA	NA
Probiotic_Bacteria	OTU_715	17.3711	Increased	9.68588	1.5808	6.1272	8.94417e-10	2.19629e-08	D_0__Bacteria	D_1__Firmicutes	D_2__Clostridia	D_3__Clostridiales	D_4__Ruminococcaceae	D_5__Ruminococcaceae UCG-010	NA
Probiotic_Bacteria	OTU_600	20.2639	Increased	9.57965	1.49865	6.39218	1.63532e-10	4.25184e-09	D_0__Bacteria	D_1__Firmicutes	D_2__Clostridia	D_3__Clostridiales	D_4__Lachnospiraceae	NA	NA
Probiotic_Bacteria	OTU_538	15.3286	Increased	9.22865	2.23678	4.12587	3.69337e-05	0.00046642	D_0__Bacteria	D_1__Firmicutes	D_2__Clostridia	D_3__DTU014	D_4__uncultured bacterium	D_5__uncultured bacterium	D_6__uncultured bacterium
Probiotic_Bacteria	OTU_1279	10.9479	Increased	9.22042	2.42271	3.80583	0.00014133	0.00168832	D_0__Bacteria	D_1__Firmicutes	D_2__Clostridia	D_3__Clostridiales	D_4__Lachnospiraceae	NA	NA
Probiotic_Bacteria	OTU_49	21.5009	Increased	8.9167	1.71694	5.19338	2.06509e-07	3.14748e-06	D_0__Bacteria	D_1__Firmicutes	D_2__Bacilli	D_3__Lactobacillales	D_4__Lactobacillaceae	D_5__Lactobacillus	NA
Probiotic_Bacteria	OTU_1227	16.2442	Increased	8.89299	1.75364	5.07116	3.95403e-07	5.8256e-06	D_0__Bacteria	D_1__Firmicutes	D_2__Clostridia	D_3__Clostridiales	D_4__Lachnospiraceae	NA	NA
Probiotic_Bacteria	OTU_799	4.30735	Increased	8.73684	3.11803	2.80204	0.0050781	0.0367502	D_0__Bacteria	D_1__Firmicutes	D_2__Clostridia	D_3__Clostridiales	D_4__Ruminococcaceae	NA	NA
Probiotic_Bacteria	OTU_732	11.4036	Increased	8.72707	1.48618	5.87215	4.30181e-09	8.36774e-08	D_0__Bacteria	D_1__Firmicutes	D_2__Clostridia	D_3__Clostridiales	D_4__Ruminococcaceae	D_5__Ruminococcaceae UCG-004	D_6__uncultured bacterium
Probiotic_Bacteria	OTU_1280	13.1886	Increased	8.6738	1.47761	5.87014	4.35425e-09	8.36774e-08	D_0__Bacteria	D_1__Firmicutes	D_2__Clostridia	D_3__Clostridiales	D_4__Lachnospiraceae	NA	NA
Probiotic_Bacteria	OTU_1196	10.6179	Increased	8.65108	2.49281	3.47041	0.000519666	0.00499331	D_0__Bacteria	D_1__Bacteroidetes	D_2__Bacteroidia	D_3__Bacteroidales	D_4__Rikenellaceae	D_5__Alistipes	NA
Probiotic_Bacteria	OTU_877	17.924	Increased	8.63538	1.29853	6.65014	2.92808e-11	8.62807e-10	D_0__Bacteria	D_1__Firmicutes	D_2__Clostridia	D_3__Clostridiales	D_4__Ruminococcaceae	D_5__Angelakisella	D_6__uncultured bacterium
Probiotic_Bacteria	OTU_93	5.46145	Increased	8.5736	3.11294	2.75418	0.00588397	0.0406362	D_0__Bacteria	D_1__Tenericutes	D_2__Mollicutes	D_3__Mollicutes RF39	NA	NA	NA
Probiotic_Bacteria	OTU_530	14.3714	Increased	8.09735	1.39395	5.80893	6.28736e-09	1.11161e-07	D_0__Bacteria	D_1__Firmicutes	D_2__Clostridia	D_3__Clostridiales	D_4__Christensenellaceae	D_5__Christensenellaceae R-7 group	NA
Probiotic_Bacteria	OTU_85	35.4248	Increased	7.97924	1.69525	4.70683	2.51596e-06	3.36986e-05	D_0__Bacteria	D_1__Tenericutes	D_2__Mollicutes	D_3__Mollicutes RF39	D_4__uncultured bacterium	D_5__uncultured bacterium	D_6__uncultured bacterium
Probiotic_Bacteria	OTU_1022	9.63597	Increased	7.88102	1.33948	5.88362	4.01385e-09	8.36774e-08	D_0__Bacteria	D_1__Firmicutes	D_2__Clostridia	D_3__Clostridiales	D_4__Ruminococcaceae	D_5__Ruminiclostridium 9	NA
Probiotic_Bacteria	OTU_417	16.7519	Increased	7.74975	1.17583	6.59085	4.37309e-11	1.20807e-09	D_0__Bacteria	D_1__Firmicutes	D_2__Clostridia	D_3__Clostridiales	D_4__Clostridiales vadinBB60 group	NA	NA
Probiotic_Bacteria	OTU_644	22.2749	Increased	7.0444	1.8213	3.8678	0.000109823	0.00134838	D_0__Bacteria	D_1__Firmicutes	D_2__Clostridia	D_3__Clostridiales	D_4__Ruminococcaceae	D_5__Ruminococcaceae UCG-014	NA
Probiotic_Bacteria	OTU_504	34.7692	Increased	6.69302	1.88073	3.55873	0.000372652	0.00383051	D_0__Bacteria	D_1__Firmicutes	D_2__Clostridia	D_3__Clostridiales	D_4__Clostridiales vadinBB60 group	D_5__uncultured bacterium	D_6__uncultured bacterium
Probiotic_Bacteria	OTU_435	3.17752	Increased	6.63799	2.31228	2.87075	0.00409497	0.031754	D_0__Bacteria	D_1__Firmicutes	D_2__Clostridia	D_3__Clostridiales	D_4__Ruminococcaceae	D_5__Ruminiclostridium 1	NA
Probiotic_Bacteria	OTU_709	19.0372	Increased	5.94121	0.866001	6.86052	6.86119e-12	2.16618e-10	D_0__Bacteria	D_1__Firmicutes	D_2__Clostridia	D_3__Clostridiales	D_4__Ruminococcaceae	D_5__Butyricicoccus	NA
Probiotic_Bacteria	OTU_1028	2.46518	Increased	5.67608	1.80121	3.15126	0.00162567	0.0138182	D_0__Bacteria	D_1__Firmicutes	D_2__Clostridia	D_3__Clostridiales	D_4__Ruminococcaceae	NA	NA
Probiotic_Bacteria	OTU_1243	4.18951	Increased	5.66844	1.68916	3.35577	0.000791442	0.00727082	D_0__Bacteria	D_1__Firmicutes	D_2__Clostridia	D_3__Clostridiales	D_4__Lachnospiraceae	D_5__[Eubacterium] ventriosum group	D_6__uncultured Clostridiales bacterium
Probiotic_Bacteria	OTU_1245	3.50746	Increased	5.66157	2.0089	2.81824	0.00482873	0.0361745	D_0__Bacteria	D_1__Firmicutes	D_2__Clostridia	D_3__Clostridiales	D_4__Lachnospiraceae	NA	NA
Probiotic_Bacteria	OTU_1252	12.0146	Increased	5.10888	1.34517	3.79795	0.000145896	0.00169399	D_0__Bacteria	D_1__Firmicutes	D_2__Clostridia	D_3__Clostridiales	D_4__Lachnospiraceae	NA	NA
Probiotic_Bacteria	OTU_1009	38.0932	Increased	4.64305	1.33449	3.47927	0.000502787	0.00493848	D_0__Bacteria	D_1__Firmicutes	D_2__Clostridia	D_3__Clostridiales	D_4__Ruminococcaceae	NA	NA
Probiotic_Bacteria	OTU_845	37.0271	Increased	3.65157	1.07378	3.40066	0.000672244	0.00632195	D_0__Bacteria	D_1__Firmicutes	D_2__Clostridia	D_3__Clostridiales	D_4__Ruminococcaceae	NA	NA
Probiotic_Bacteria	OTU_800	13.4165	Increased	3.49709	1.05153	3.32573	0.000881885	0.00778671	D_0__Bacteria	D_1__Firmicutes	D_2__Clostridia	D_3__Clostridiales	D_4__Ruminococcaceae	NA	NA
Probiotic_Bacteria	OTU_277	383.293	Increased	3.28655	0.551792	5.95614	2.58265e-09	5.95562e-08	D_0__Bacteria	D_1__Firmicutes	D_2__Clostridia	D_3__Clostridiales	D_4__Clostridiales vadinBB60 group	D_5__uncultured bacterium	D_6__uncultured bacterium
Probiotic_Bacteria	OTU_1020	145.976	Increased	3.04578	0.987855	3.08323	0.00204768	0.0170769	D_0__Bacteria	D_1__Firmicutes	D_2__Clostridia	D_3__Clostridiales	D_4__Ruminococcaceae	NA	NA
Probiotic_Bacteria	OTU_71	266.575	Increased	2.84513	0.783007	3.6336	0.000279492	0.00308839	D_0__Bacteria	D_1__Firmicutes	D_2__Clostridia	D_3__Clostridiales	D_4__Peptostreptococcaceae	D_5__Romboutsia	NA
Probiotic_Bacteria	OTU_25	252.135	Increased	2.84006	0.793134	3.58081	0.000342536	0.00369271	D_0__Bacteria	D_1__Firmicutes	D_2__Erysipelotrichia	D_3__Erysipelotrichales	D_4__Erysipelotrichaceae	D_5__Turicibacter	NA
Probiotic_Bacteria	OTU_860	99.7332	Increased	2.6938	1.00073	2.69184	0.00710598	0.0468783	D_0__Bacteria	D_1__Firmicutes	D_2__Clostridia	D_3__Clostridiales	D_4__Ruminococcaceae	D_5__Ruminiclostridium 5	D_6__uncultured bacterium
Probiotic_Bacteria	OTU_973	17.5787	Increased	2.54047	0.929255	2.73387	0.00625942	0.0419191	D_0__Bacteria	D_1__Firmicutes	D_2__Clostridia	D_3__Clostridiales	D_4__Ruminococcaceae	D_5__Angelakisella	D_6__Angelakisella massiliensis
Probiotic_Bacteria	OTU_1273	313.629	Increased	2.4375	0.511659	4.76392	1.89866e-06	2.62253e-05	D_0__Bacteria	D_1__Firmicutes	D_2__Clostridia	D_3__Clostridiales	D_4__Lachnospiraceae	D_5__[Ruminococcus] torques group	NA
Probiotic_Bacteria	OTU_879	88.3736	Increased	2.39917	0.85771	2.79718	0.00515501	0.0367502	D_0__Bacteria	D_1__Firmicutes	D_2__Clostridia	D_3__Clostridiales	D_4__Ruminococcaceae	D_5__Anaerotruncus	D_6__uncultured organism
Probiotic_Bacteria	OTU_985	59.9628	Increased	2.25111	0.677936	3.32053	0.000898466	0.00778671	D_0__Bacteria	D_1__Firmicutes	D_2__Clostridia	D_3__Clostridiales	D_4__Ruminococcaceae	NA	NA
Probiotic_Bacteria	OTU_919	163.156	Increased	1.58004	0.471552	3.35071	0.000806042	0.00727082	D_0__Bacteria	D_1__Firmicutes	D_2__Clostridia	D_3__Clostridiales	D_4__Ruminococcaceae	D_5__Hydrogenoanaerobacterium	D_6__uncultured bacterium
Probiotic_Bacteria	OTU_957	7.75452	Increased	1.5364	0.551008	2.78835	0.00529779	0.0371686	D_0__Bacteria	D_1__Firmicutes	D_2__Clostridia	D_3__Clostridiales	D_4__Ruminococcaceae	D_5__uncultured	D_6__human gut metagenome
Probiotic_Bacteria	OTU_722	442.579	Increased	1.46963	0.278569	5.27564	1.32296e-07	2.16573e-06	D_0__Bacteria	D_1__Firmicutes	D_2__Clostridia	D_3__Clostridiales	D_4__Ruminococcaceae	D_5__Ruminiclostridium 9	NA
Probiotic_Bacteria	OTU_610	248.038	Increased	1.39111	0.496252	2.80324	0.00505918	0.0367502	D_0__Bacteria	D_1__Firmicutes	D_2__Clostridia	D_3__Clostridiales	D_4__Lachnospiraceae	NA	NA
Probiotic_Bacteria	OTU_728	118.815	Increased	1.32981	0.460203	2.88962	0.00385706	0.0304432	D_0__Bacteria	D_1__Firmicutes	D_2__Clostridia	D_3__Clostridiales	D_4__Ruminococcaceae	NA	NA
Probiotic_Bacteria	OTU_927	407.376	Decreased	-1.97273	0.664052	-2.97074	0.0029708	0.0238745	D_0__Bacteria	D_1__Firmicutes	D_2__Clostridia	D_3__Clostridiales	D_4__Ruminococcaceae	D_5__Candidatus Soleaferrea	NA
Probiotic_Bacteria	OTU_841	95.0647	Decreased	-1.99039	0.524899	-3.79195	0.00014947	0.00169399	D_0__Bacteria	D_1__Firmicutes	D_2__Clostridia	D_3__Clostridiales	D_4__Ruminococcaceae	NA	NA
Probiotic_Bacteria	OTU_16	35.6861	Decreased	-2.5426	0.900085	-2.82485	0.00473031	0.0360482	D_0__Bacteria	D_1__Firmicutes	D_2__Erysipelotrichia	D_3__Erysipelotrichales	D_4__Erysipelotrichaceae	D_5__Erysipelatoclostridium	D_6__Massiliomicrobiota timonensis
Probiotic_Bacteria	OTU_1067	1085.06	Decreased	-2.92493	0.364627	-8.0217	1.04296e-15	5.29231e-14	D_0__Bacteria	D_1__Firmicutes	D_2__Clostridia	D_3__Clostridiales	D_4__Lachnospiraceae	D_5__Eisenbergiella	NA
Probiotic_Bacteria	OTU_1293	87.6729	Decreased	-3.62026	0.774722	-4.67298	2.96866e-06	3.85926e-05	D_0__Bacteria	D_1__Firmicutes	D_2__Clostridia	D_3__Clostridiales	D_4__Lachnospiraceae	NA	NA
Probiotic_Bacteria	OTU_294	132.261	Decreased	-5.52208	0.928208	-5.94918	2.69485e-09	5.95562e-08	D_0__Bacteria	D_1__Firmicutes	D_2__Clostridia	D_3__Clostridiales	D_4__Clostridiales vadinBB60 group	D_5__gut metagenome	D_6__gut metagenome
Probiotic_Bacteria	OTU_967	6.61433	Decreased	-6.2781	2.2846	-2.74801	0.00599586	0.0407718	D_0__Bacteria	D_1__Firmicutes	D_2__Clostridia	D_3__Clostridiales	D_4__Ruminococcaceae	NA	NA
Probiotic_Bacteria	OTU_547	66.9355	Decreased	-11.4098	3.84025	-2.97111	0.00296723	0.0238745	D_0__Bacteria	D_1__Firmicutes	D_2__Clostridia	D_3__Clostridiales	D_4__Clostridiales vadinBB60 group	NA	NA
Probiotic_Bacteria	OTU_431	13.3562	Decreased	-26.9488	3.36117	-8.01768	1.07762e-15	5.29231e-14	D_0__Bacteria	D_1__Firmicutes	D_2__Clostridia	D_3__Clostridiales	D_4__Ruminococcaceae	D_5__Ruminococcaceae UCG-013	D_6__uncultured bacterium
Probiotic_Bacteria	OTU_213	400.09	Decreased	-29.8636	6.26263	-4.76854	1.8557e-06	2.62253e-05	D_0__Bacteria	D_1__Firmicutes	D_2__Clostridia	D_3__Clostridiales	D_4__Clostridiales vadinBB60 group	NA	NA
Probiotic_Bacteria	OTU_643	5.59903	Decreased	-43.7351	5.24626	-8.33643	7.65662e-17	4.83461e-15	D_0__Bacteria	D_1__Firmicutes	D_2__Clostridia	D_3__Clostridiales	D_4__Ruminococcaceae	D_5__Ruminococcaceae UCG-014	NA
Probiotic_Yeast	OTU_547	66.9355	Increased	36.1203	3.78572	9.5412	1.41185e-21	8.9148e-20	D_0__Bacteria	D_1__Firmicutes	D_2__Clostridia	D_3__Clostridiales	D_4__Clostridiales vadinBB60 group	NA	NA
Probiotic_Yeast	OTU_345	255.96	Increased	29.6016	1.16349	25.4421	8.63745e-143	3.81775e-140	D_0__Bacteria	D_1__Cyanobacteria	D_2__Melainabacteria	D_3__Gastranaerophilales	NA	NA	NA
Probiotic_Yeast	OTU_802	10.4441	Increased	28.4842	4.28873	6.64166	3.1018e-11	1.05461e-09	D_0__Bacteria	D_1__Firmicutes	D_2__Clostridia	D_3__Clostridiales	D_4__Ruminococcaceae	NA	NA
Probiotic_Yeast	OTU_793	248.45	Increased	27.3726	1.45298	18.839	3.6186e-79	7.99711e-77	D_0__Bacteria	D_1__Firmicutes	D_2__Clostridia	D_3__Clostridiales	D_4__Ruminococcaceae	D_5__Faecalibacterium	D_6__uncultured bacterium
Probiotic_Yeast	OTU_1012	18.6117	Increased	24.1847	2.19255	11.0304	2.72664e-28	2.41035e-26	D_0__Bacteria	D_1__Firmicutes	D_2__Clostridia	D_3__Clostridiales	D_4__Ruminococcaceae	D_5__Ruminococcaceae UCG-005	NA
Probiotic_Yeast	OTU_141	399.488	Increased	23.2067	1.87822	12.3557	4.53808e-35	6.68611e-33	D_0__Bacteria	D_1__Firmicutes	D_2__Clostridia	D_3__Clostridiales	D_4__Clostridiales vadinBB60 group	D_5__uncultured Firmicutes bacterium	D_6__uncultured Firmicutes bacterium
Probiotic_Yeast	OTU_498	141.042	Increased	22.5944	1.91125	11.8218	3.01062e-32	3.32674e-30	D_0__Bacteria	D_1__Firmicutes	D_2__Clostridia	D_3__Clostridiales	D_4__Clostridiales vadinBB60 group	D_5__uncultured bacterium	D_6__uncultured bacterium
Probiotic_Yeast	OTU_90	2.11446	Increased	19.2487	6.14964	3.13005	0.00174779	0.0164366	D_0__Bacteria	D_1__Tenericutes	D_2__Mollicutes	D_3__Mollicutes RF39	D_4__gut metagenome	D_5__gut metagenome	D_6__gut metagenome
Probiotic_Yeast	OTU_889	45.54	Increased	11.0599	1.3646	8.10487	5.28025e-16	2.59319e-14	D_0__Bacteria	D_1__Firmicutes	D_2__Clostridia	D_3__Clostridiales	D_4__Ruminococcaceae	NA	NA
Probiotic_Yeast	OTU_121	41.2778	Increased	10.5694	1.40088	7.54479	4.53003e-14	2.00227e-12	D_0__Bacteria	D_1__Firmicutes	D_2__Erysipelotrichia	D_3__Erysipelotrichales	D_4__Erysipelotrichaceae	NA	NA
Probiotic_Yeast	OTU_49	21.5009	Increased	10.5264	1.71596	6.13445	8.54561e-10	2.51811e-08	D_0__Bacteria	D_1__Firmicutes	D_2__Bacilli	D_3__Lactobacillales	D_4__Lactobacillaceae	D_5__Lactobacillus	NA
Probiotic_Yeast	OTU_1016	296.133	Increased	10.4446	0.999532	10.4495	1.47284e-25	1.08499e-23	D_0__Bacteria	D_1__Firmicutes	D_2__Clostridia	D_3__Clostridiales	D_4__Ruminococcaceae	D_5__Ruminococcaceae UCG-005	NA
Probiotic_Yeast	OTU_538	15.3286	Increased	9.91311	2.23645	4.43252	9.31401e-06	0.000141958	D_0__Bacteria	D_1__Firmicutes	D_2__Clostridia	D_3__DTU014	D_4__uncultured bacterium	D_5__uncultured bacterium	D_6__uncultured bacterium
Probiotic_Yeast	OTU_85	35.4248	Increased	9.21448	1.69364	5.44064	5.30896e-08	1.02024e-06	D_0__Bacteria	D_1__Tenericutes	D_2__Mollicutes	D_3__Mollicutes RF39	D_4__uncultured bacterium	D_5__uncultured bacterium	D_6__uncultured bacterium
Probiotic_Yeast	OTU_715	17.3711	Increased	9.16815	1.58126	5.798	6.71114e-09	1.34833e-07	D_0__Bacteria	D_1__Firmicutes	D_2__Clostridia	D_3__Clostridiales	D_4__Ruminococcaceae	D_5__Ruminococcaceae UCG-010	NA
Probiotic_Yeast	OTU_600	20.2639	Increased	9.06887	1.49916	6.04928	1.45492e-09	3.57264e-08	D_0__Bacteria	D_1__Firmicutes	D_2__Clostridia	D_3__Clostridiales	D_4__Lachnospiraceae	NA	NA
Probiotic_Yeast	OTU_877	17.924	Increased	8.68492	1.29854	6.68824	2.25866e-11	8.31941e-10	D_0__Bacteria	D_1__Firmicutes	D_2__Clostridia	D_3__Clostridiales	D_4__Ruminococcaceae	D_5__Angelakisella	D_6__uncultured bacterium
Probiotic_Yeast	OTU_707	15.3789	Increased	8.45432	1.92369	4.39485	1.1085e-05	0.00015805	D_0__Bacteria	D_1__Firmicutes	D_2__Clostridia	D_3__Clostridiales	D_4__Ruminococcaceae	D_5__Ruminococcaceae NK4A214 group	D_6__uncultured organism
Probiotic_Yeast	OTU_530	14.3714	Increased	8.39643	1.39345	6.02565	1.68434e-09	3.91831e-08	D_0__Bacteria	D_1__Firmicutes	D_2__Clostridia	D_3__Clostridiales	D_4__Christensenellaceae	D_5__Christensenellaceae R-7 group	NA
Probiotic_Yeast	OTU_1009	38.0932	Increased	8.05662	1.33042	6.05568	1.39823e-09	3.57264e-08	D_0__Bacteria	D_1__Firmicutes	D_2__Clostridia	D_3__Clostridiales	D_4__Ruminococcaceae	NA	NA
Probiotic_Yeast	OTU_1022	9.63597	Increased	7.89653	1.33959	5.89472	3.75315e-09	7.8995e-08	D_0__Bacteria	D_1__Firmicutes	D_2__Clostridia	D_3__Clostridiales	D_4__Ruminococcaceae	D_5__Ruminiclostridium 9	NA
Probiotic_Yeast	OTU_1227	16.2442	Increased	7.87637	1.75526	4.48728	7.21383e-06	0.000113875	D_0__Bacteria	D_1__Firmicutes	D_2__Clostridia	D_3__Clostridiales	D_4__Lachnospiraceae	NA	NA
Probiotic_Yeast	OTU_1245	3.50746	Increased	7.5631	2.00019	3.78119	0.000156081	0.00181546	D_0__Bacteria	D_1__Firmicutes	D_2__Clostridia	D_3__Clostridiales	D_4__Lachnospiraceae	NA	NA
Probiotic_Yeast	OTU_804	2.87365	Increased	7.43365	2.34114	3.17522	0.00149721	0.0143862	D_0__Bacteria	D_1__Firmicutes	D_2__Clostridia	D_3__Clostridiales	D_4__Ruminococcaceae	D_5__uncultured	D_6__Anaerofilum sp. Marseille-P3374
Probiotic_Yeast	OTU_417	16.7519	Increased	7.16695	1.17852	6.08131	1.19206e-09	3.29307e-08	D_0__Bacteria	D_1__Firmicutes	D_2__Clostridia	D_3__Clostridiales	D_4__Clostridiales vadinBB60 group	NA	NA
Probiotic_Yeast	OTU_1028	2.46518	Increased	7.06961	1.79317	3.94252	8.06295e-05	0.000963196	D_0__Bacteria	D_1__Firmicutes	D_2__Clostridia	D_3__Clostridiales	D_4__Ruminococcaceae	NA	NA
Probiotic_Yeast	OTU_1243	4.18951	Increased	6.91237	1.68117	4.11164	3.92867e-05	0.000496135	D_0__Bacteria	D_1__Firmicutes	D_2__Clostridia	D_3__Clostridiales	D_4__Lachnospiraceae	D_5__[Eubacterium] ventriosum group	D_6__uncultured Clostridiales bacterium
Probiotic_Yeast	OTU_435	3.17752	Increased	6.90661	2.31155	2.98787	0.00280928	0.0253408	D_0__Bacteria	D_1__Firmicutes	D_2__Clostridia	D_3__Clostridiales	D_4__Ruminococcaceae	D_5__Ruminiclostridium 1	NA
Probiotic_Yeast	OTU_432	4.6944	Increased	6.87209	1.84394	3.72686	0.000193881	0.00209013	D_0__Bacteria	D_1__Firmicutes	D_2__Clostridia	D_3__Clostridiales	D_4__Ruminococcaceae	D_5__Ruminococcaceae UCG-013	D_6__uncultured bacterium
Probiotic_Yeast	OTU_504	34.7692	Increased	6.60945	1.88137	3.5131	0.000442904	0.00455264	D_0__Bacteria	D_1__Firmicutes	D_2__Clostridia	D_3__Clostridiales	D_4__Clostridiales vadinBB60 group	D_5__uncultured bacterium	D_6__uncultured bacterium
Probiotic_Yeast	OTU_1280	13.1886	Increased	6.13849	1.48777	4.12597	3.69174e-05	0.000479927	D_0__Bacteria	D_1__Firmicutes	D_2__Clostridia	D_3__Clostridiales	D_4__Lachnospiraceae	NA	NA
Probiotic_Yeast	OTU_961	7.44711	Increased	5.72114	1.52811	3.74394	0.000181159	0.00200181	D_0__Bacteria	D_1__Firmicutes	D_2__Clostridia	D_3__Clostridiales	D_4__Ruminococcaceae	D_5__GCA-900066225	NA
Probiotic_Yeast	OTU_644	22.2749	Increased	5.63728	1.83021	3.08012	0.00206917	0.0190536	D_0__Bacteria	D_1__Firmicutes	D_2__Clostridia	D_3__Clostridiales	D_4__Ruminococcaceae	D_5__Ruminococcaceae UCG-014	NA
Probiotic_Yeast	OTU_709	19.0372	Increased	5.58329	0.8672	6.43829	1.20825e-10	3.81461e-09	D_0__Bacteria	D_1__Firmicutes	D_2__Clostridia	D_3__Clostridiales	D_4__Ruminococcaceae	D_5__Butyricicoccus	NA
Probiotic_Yeast	OTU_71	266.575	Increased	4.19854	0.782426	5.36605	8.04805e-08	1.48218e-06	D_0__Bacteria	D_1__Firmicutes	D_2__Clostridia	D_3__Clostridiales	D_4__Peptostreptococcaceae	D_5__Romboutsia	NA
Probiotic_Yeast	OTU_860	99.7332	Increased	3.95683	1.00041	3.95521	7.64684e-05	0.000938862	D_0__Bacteria	D_1__Firmicutes	D_2__Clostridia	D_3__Clostridiales	D_4__Ruminococcaceae	D_5__Ruminiclostridium 5	D_6__uncultured bacterium
Probiotic_Yeast	OTU_604	21.8214	Increased	3.35418	0.890816	3.76529	0.000166356	0.00188537	D_0__Bacteria	D_1__Firmicutes	D_2__Clostridia	D_3__Clostridiales	D_4__Lachnospiraceae	D_5__Lachnospiraceae UCG-010	D_6__uncultured bacterium
Probiotic_Yeast	OTU_973	17.5787	Increased	3.08149	0.928249	3.31968	0.000901215	0.00885193	D_0__Bacteria	D_1__Firmicutes	D_2__Clostridia	D_3__Clostridiales	D_4__Ruminococcaceae	D_5__Angelakisella	D_6__Angelakisella massiliensis
Probiotic_Yeast	OTU_770	71.5487	Increased	3.05361	0.609787	5.00766	5.50966e-07	9.74109e-06	D_0__Bacteria	D_1__Firmicutes	D_2__Clostridia	D_3__Clostridiales	D_4__Ruminococcaceae	D_5__Flavonifractor	NA
Probiotic_Yeast	OTU_800	13.4165	Increased	2.97393	1.05352	2.82286	0.00475973	0.0420761	D_0__Bacteria	D_1__Firmicutes	D_2__Clostridia	D_3__Clostridiales	D_4__Ruminococcaceae	NA	NA
Probiotic_Yeast	OTU_1273	313.629	Increased	2.14232	0.511804	4.18582	2.84132e-05	0.000392458	D_0__Bacteria	D_1__Firmicutes	D_2__Clostridia	D_3__Clostridiales	D_4__Lachnospiraceae	D_5__[Ruminococcus] torques group	NA
Probiotic_Yeast	OTU_277	383.293	Increased	1.84042	0.552428	3.3315	0.00086379	0.00867716	D_0__Bacteria	D_1__Firmicutes	D_2__Clostridia	D_3__Clostridiales	D_4__Clostridiales vadinBB60 group	D_5__uncultured bacterium	D_6__uncultured bacterium
Probiotic_Yeast	OTU_722	442.579	Increased	1.15729	0.278746	4.15179	3.29888e-05	0.00044185	D_0__Bacteria	D_1__Firmicutes	D_2__Clostridia	D_3__Clostridiales	D_4__Ruminococcaceae	D_5__Ruminiclostridium 9	NA
Probiotic_Yeast	OTU_1067	1085.06	Decreased	-1.29425	0.363229	-3.56318	0.000366393	0.00385585	D_0__Bacteria	D_1__Firmicutes	D_2__Clostridia	D_3__Clostridiales	D_4__Lachnospiraceae	D_5__Eisenbergiella	NA
Probiotic_Yeast	OTU_300	750.107	Decreased	-2.04278	0.462376	-4.41801	9.96148e-06	0.000146766	D_0__Bacteria	D_1__Firmicutes	D_2__Clostridia	D_3__Clostridiales	D_4__Clostridiales vadinBB60 group	D_5__uncultured bacterium	D_6__uncultured bacterium
Probiotic_Yeast	OTU_841	95.0647	Decreased	-2.57736	0.52869	-4.87498	1.08817e-06	1.84989e-05	D_0__Bacteria	D_1__Firmicutes	D_2__Clostridia	D_3__Clostridiales	D_4__Ruminococcaceae	NA	NA
Probiotic_Yeast	OTU_957	7.75452	Decreased	-5.06265	0.841544	-6.01591	1.78884e-09	3.95335e-08	D_0__Bacteria	D_1__Firmicutes	D_2__Clostridia	D_3__Clostridiales	D_4__Ruminococcaceae	D_5__uncultured	D_6__human gut metagenome
Probiotic_Yeast	OTU_499	11.9207	Decreased	-7.73845	1.66881	-4.6371	3.53334e-06	5.78421e-05	D_0__Bacteria	D_1__Firmicutes	D_2__Clostridia	D_3__Clostridiales	D_4__Clostridiales vadinBB60 group	D_5__uncultured bacterium	D_6__uncultured bacterium
Probiotic_Yeast	OTU_806	61.8983	Decreased	-24.4089	3.25802	-7.49193	6.78704e-14	2.72716e-12	D_0__Bacteria	D_1__Firmicutes	D_2__Clostridia	D_3__Clostridiales	D_4__Ruminococcaceae	D_5__Faecalibacterium	D_6__bacterium ic1379
Probiotic_Yeast	OTU_643	5.59903	Decreased	-43.8187	5.24626	-8.35237	6.69062e-17	3.69657e-15	D_0__Bacteria	D_1__Firmicutes	D_2__Clostridia	D_3__Clostridiales	D_4__Ruminococcaceae	D_5__Ruminococcaceae UCG-014	NA
