# Supplementary material for: Performance of distinct microbial based solutions in a Campylobacter infection challenge model in poultry
Source: Anim Microbiome. 2022 Jan 3;4:2. doi: 10.1186/s42523-021-00157-6 (PMC8722297; doi:10.1186/s42523-021-00157-6)
Supplement: Supplementary file 2 — Additional file 2. Table S2. Results from differential abundance analyses with DESeq2 of 30-day samples, comparing treated groups to the untreated group under C. jejuni challenge. [file 42523_2021_157_MOESM2_ESM.xlsx]

## Sheet: sigres_30d
Supplemental Table 2. Results from differential abundance analyses with DESeq2 of 30-day samples, comparing treated groups to the untreated group under C. jejuni challenge.
Treatment	OTU_ID	baseMean	Relative_Abundance	log2FoldChange	lfcSE	stat	pvalue	padj	Kingdom	Phylum	Class	Order	Family	Genus	Species
Aviguard	OTU_8	38.9722	Increased	28.052	4.33824	6.46621	1.00493e-10	2.29124e-09	D_0__Bacteria	D_1__Firmicutes	D_2__Clostridia	D_3__Clostridiales	D_4__Clostridiales vadinBB60 group	D_5__uncultured bacterium	D_6__uncultured bacterium
Aviguard	OTU_345	255.96	Increased	25.5921	1.1232	22.785	6.45999e-115	2.20932e-112	D_0__Bacteria	D_1__Cyanobacteria	D_2__Melainabacteria	D_3__Gastranaerophilales	NA	NA	NA
Aviguard	OTU_1074	481.967	Increased	24.9403	1.5013	16.6125	5.66279e-62	9.68337e-60	D_0__Bacteria	D_1__Firmicutes	D_2__Clostridia	D_3__Clostridiales	D_4__Lachnospiraceae	D_5__Lachnospiraceae NK4A136 group	NA
Aviguard	OTU_793	248.45	Increased	21.0366	1.40961	14.9238	2.30831e-50	2.63147e-48	D_0__Bacteria	D_1__Firmicutes	D_2__Clostridia	D_3__Clostridiales	D_4__Ruminococcaceae	D_5__Faecalibacterium	D_6__uncultured bacterium
Aviguard	OTU_1176	711.06	Increased	16.3323	2.15568	7.57638	3.55342e-14	1.01272e-12	D_0__Bacteria	D_1__Bacteroidetes	D_2__Bacteroidia	D_3__Bacteroidales	D_4__Bacteroidaceae	D_5__Bacteroides	NA
Aviguard	OTU_686	5.9579	Increased	8.38849	2.37523	3.53166	0.000412964	0.00381712	D_0__Bacteria	D_1__Firmicutes	D_2__Clostridia	D_3__Clostridiales	D_4__Ruminococcaceae	D_5__Oscillibacter	D_6__human gut metagenome
Aviguard	OTU_732	11.4036	Increased	7.48917	1.44153	5.19529	2.044e-07	3.1775e-06	D_0__Bacteria	D_1__Firmicutes	D_2__Clostridia	D_3__Clostridiales	D_4__Ruminococcaceae	D_5__Ruminococcaceae UCG-004	D_6__uncultured bacterium
Aviguard	OTU_719	6.90469	Increased	6.85581	1.95778	3.50184	0.000462065	0.00415858	D_0__Bacteria	D_1__Firmicutes	D_2__Clostridia	D_3__Clostridiales	D_4__Ruminococcaceae	D_5__Ruminococcaceae UCG-009	D_6__uncultured organism
Aviguard	OTU_417	16.7519	Increased	6.36405	1.14243	5.57064	2.53804e-08	4.34005e-07	D_0__Bacteria	D_1__Firmicutes	D_2__Clostridia	D_3__Clostridiales	D_4__Clostridiales vadinBB60 group	NA	NA
Aviguard	OTU_545	2.34674	Increased	6.11688	2.00317	3.05361	0.00226108	0.0175747	D_0__Bacteria	D_1__Firmicutes	D_2__Clostridia	D_3__Clostridiales	D_4__Clostridiaceae 1	D_5__Candidatus Arthromitus	D_6__uncultured bacterium
Aviguard	OTU_1050	12.4414	Increased	5.04525	1.59412	3.16492	0.00155127	0.012338	D_0__Bacteria	D_1__Firmicutes	D_2__Clostridia	D_3__Clostridiales	D_4__Lachnospiraceae	D_5__GCA-900066575	NA
Aviguard	OTU_49	21.5009	Increased	4.72145	1.68918	2.79511	0.00518821	0.0385732	D_0__Bacteria	D_1__Firmicutes	D_2__Bacilli	D_3__Lactobacillales	D_4__Lactobacillaceae	D_5__Lactobacillus	NA
Aviguard	OTU_25	252.135	Increased	4.58534	0.772329	5.93703	2.90239e-09	5.83893e-08	D_0__Bacteria	D_1__Firmicutes	D_2__Erysipelotrichia	D_3__Erysipelotrichales	D_4__Erysipelotrichaceae	D_5__Turicibacter	NA
Aviguard	OTU_567	31.7922	Increased	3.83315	1.02848	3.72702	0.000193759	0.00184071	D_0__Bacteria	D_1__Proteobacteria	D_2__Gammaproteobacteria	D_3__Enterobacteriales	D_4__Enterobacteriaceae	D_5__Escherichia-Shigella	NA
Aviguard	OTU_1255	16.2328	Increased	3.69056	1.06074	3.47923	0.000502859	0.00440968	D_0__Bacteria	D_1__Firmicutes	D_2__Clostridia	D_3__Clostridiales	D_4__Lachnospiraceae	NA	NA
Aviguard	OTU_684	163.121	Increased	2.82873	0.513792	5.50559	3.67929e-08	5.99198e-07	D_0__Bacteria	D_1__Firmicutes	D_2__Clostridia	D_3__Clostridiales	D_4__Ruminococcaceae	D_5__Oscillibacter	NA
Aviguard	OTU_294	132.261	Increased	2.41406	0.643391	3.75208	0.000175371	0.00176402	D_0__Bacteria	D_1__Firmicutes	D_2__Clostridia	D_3__Clostridiales	D_4__Clostridiales vadinBB60 group	D_5__gut metagenome	D_6__gut metagenome
Aviguard	OTU_955	116.371	Increased	1.97247	0.506739	3.89247	9.92271e-05	0.00106049	D_0__Bacteria	D_1__Firmicutes	D_2__Clostridia	D_3__Clostridiales	D_4__Ruminococcaceae	D_5__Negativibacillus	D_6__uncultured bacterium
Aviguard	OTU_855	208.445	Increased	1.72541	0.401633	4.29599	1.73915e-05	0.000237915	D_0__Bacteria	D_1__Firmicutes	D_2__Clostridia	D_3__Clostridiales	D_4__Ruminococcaceae	D_5__Ruminiclostridium 5	NA
Aviguard	OTU_775	385.803	Increased	1.55477	0.384276	4.04597	5.21059e-05	0.000660008	D_0__Bacteria	D_1__Firmicutes	D_2__Clostridia	D_3__Clostridiales	D_4__Ruminococcaceae	D_5__uncultured	NA
Aviguard	OTU_610	248.038	Decreased	-1.40948	0.484555	-2.90882	0.00362795	0.0275724	D_0__Bacteria	D_1__Firmicutes	D_2__Clostridia	D_3__Clostridiales	D_4__Lachnospiraceae	NA	NA
Aviguard	OTU_1256	126.759	Decreased	-1.66281	0.41447	-4.01189	6.02355e-05	0.000735734	D_0__Bacteria	D_1__Firmicutes	D_2__Clostridia	D_3__Clostridiales	D_4__Lachnospiraceae	NA	NA
Aviguard	OTU_1226	69.2918	Decreased	-3.19848	0.818468	-3.90789	9.31057e-05	0.00102717	D_0__Bacteria	D_1__Firmicutes	D_2__Clostridia	D_3__Clostridiales	D_4__Lachnospiraceae	NA	NA
Aviguard	OTU_632	78.2228	Decreased	-3.66991	0.818802	-4.48205	7.39304e-06	0.000109931	D_0__Bacteria	D_1__Firmicutes	D_2__Clostridia	D_3__Clostridiales	D_4__Ruminococcaceae	D_5__Ruminococcaceae UCG-014	NA
Aviguard	OTU_713	15.7159	Decreased	-4.51153	1.14918	-3.92585	8.64224e-05	0.000985216	D_0__Bacteria	D_1__Firmicutes	D_2__Clostridia	D_3__Clostridiales	D_4__Ruminococcaceae	D_5__Ruminococcaceae UCG-009	D_6__uncultured bacterium
Aviguard	OTU_771	58.8631	Decreased	-4.87481	1.21801	-4.00229	6.27336e-05	0.000739824	D_0__Bacteria	D_1__Firmicutes	D_2__Clostridia	D_3__Clostridiales	D_4__Ruminococcaceae	NA	NA
Aviguard	OTU_506	52.2621	Decreased	-5.13371	1.61811	-3.17267	0.00151047	0.0122995	D_0__Bacteria	D_1__Firmicutes	D_2__Clostridia	D_3__Clostridiales	D_4__Clostridiales vadinBB60 group	D_5__uncultured bacterium	D_6__uncultured bacterium
Aviguard	OTU_1265	8.8884	Decreased	-5.64128	1.69929	-3.31979	0.000900856	0.00751446	D_0__Bacteria	D_1__Firmicutes	D_2__Clostridia	D_3__Clostridiales	D_4__Lachnospiraceae	NA	NA
Aviguard	OTU_794	53.9378	Decreased	-5.89585	1.57981	-3.73199	0.000189972	0.00184071	D_0__Bacteria	D_1__Firmicutes	D_2__Clostridia	D_3__Clostridiales	D_4__Ruminococcaceae	D_5__Anaerofilum	D_6__uncultured bacterium
Aviguard	OTU_499	11.9207	Decreased	-6.26376	1.63264	-3.83657	0.000124762	0.00129299	D_0__Bacteria	D_1__Firmicutes	D_2__Clostridia	D_3__Clostridiales	D_4__Clostridiales vadinBB60 group	D_5__uncultured bacterium	D_6__uncultured bacterium
Aviguard	OTU_973	17.5787	Decreased	-6.83859	1.10206	-6.2053	5.45937e-10	1.16694e-08	D_0__Bacteria	D_1__Firmicutes	D_2__Clostridia	D_3__Clostridiales	D_4__Ruminococcaceae	D_5__Angelakisella	D_6__Angelakisella massiliensis
Aviguard	OTU_1024	27.0854	Decreased	-7.17779	0.886126	-8.1002	5.48689e-16	2.08502e-14	D_0__Bacteria	D_1__Firmicutes	D_2__Clostridia	D_3__Clostridiales	D_4__Ruminococcaceae	NA	NA
Aviguard	OTU_1262	27.4911	Decreased	-7.6862	2.29964	-3.34235	0.000830727	0.00710271	D_0__Bacteria	D_1__Firmicutes	D_2__Clostridia	D_3__Clostridiales	D_4__Lachnospiraceae	NA	NA
Aviguard	OTU_648	52.9666	Decreased	-7.99725	1.04553	-7.64897	2.02592e-14	6.29878e-13	D_0__Bacteria	D_1__Firmicutes	D_2__Clostridia	D_3__Clostridiales	D_4__Ruminococcaceae	D_5__Ruminococcaceae UCG-014	NA
Aviguard	OTU_857	24.5556	Decreased	-8.32559	1.04187	-7.99102	1.33827e-15	4.57687e-14	D_0__Bacteria	D_1__Firmicutes	D_2__Clostridia	D_3__Clostridiales	D_4__Ruminococcaceae	NA	NA
Aviguard	OTU_639	41.862	Decreased	-8.59961	1.31837	-6.52293	6.89449e-11	1.68423e-09	D_0__Bacteria	D_1__Firmicutes	D_2__Clostridia	D_3__Clostridiales	D_4__Ruminococcaceae	D_5__Ruminococcaceae UCG-014	D_6__uncultured bacterium
Aviguard	OTU_505	59.4298	Decreased	-8.63815	2.05871	-4.1959	2.71794e-05	0.000357513	D_0__Bacteria	D_1__Firmicutes	D_2__Clostridia	D_3__Clostridiales	D_4__Clostridiales vadinBB60 group	D_5__uncultured bacterium	D_6__uncultured bacterium
Aviguard	OTU_141	399.488	Decreased	-12.8502	1.93282	-6.64841	2.96271e-11	7.79421e-10	D_0__Bacteria	D_1__Firmicutes	D_2__Clostridia	D_3__Clostridiales	D_4__Clostridiales vadinBB60 group	D_5__uncultured Firmicutes bacterium	D_6__uncultured Firmicutes bacterium
Aviguard	OTU_806	61.8983	Decreased	-14.2434	3.23809	-4.39872	1.0889e-05	0.000155169	D_0__Bacteria	D_1__Firmicutes	D_2__Clostridia	D_3__Clostridiales	D_4__Ruminococcaceae	D_5__Faecalibacterium	D_6__bacterium ic1379
Aviguard	OTU_431	13.3562	Decreased	-18.6392	3.28571	-5.67279	1.40489e-08	2.5288e-07	D_0__Bacteria	D_1__Firmicutes	D_2__Clostridia	D_3__Clostridiales	D_4__Ruminococcaceae	D_5__Ruminococcaceae UCG-013	D_6__uncultured bacterium
Aviguard	OTU_1288	34.9367	Decreased	-19.2234	1.72899	-11.1182	1.02273e-28	5.82959e-27	D_0__Bacteria	D_1__Firmicutes	D_2__Clostridia	D_3__Clostridiales	D_4__Lachnospiraceae	D_5__Lachnoclostridium	D_6__Eubacterium sp. Marseille-P3202
Aviguard	OTU_636	26.6001	Decreased	-21.5753	2.32513	-9.2792	1.70753e-20	8.34253e-19	D_0__Bacteria	D_1__Firmicutes	D_2__Clostridia	D_3__Clostridiales	D_4__Ruminococcaceae	D_5__Ruminococcaceae UCG-014	NA
Aviguard	OTU_52	9.44885	Decreased	-23.3692	2.81543	-8.30039	1.03768e-16	4.43609e-15	D_0__Bacteria	D_1__Firmicutes	D_2__Bacilli	D_3__Lactobacillales	D_4__Lactobacillaceae	D_5__Lactobacillus	NA
Aviguard	OTU_706	48.4142	Decreased	-23.6535	1.72069	-13.7465	5.34764e-43	3.65778e-41	D_0__Bacteria	D_1__Firmicutes	D_2__Clostridia	D_3__Clostridiales	D_4__Ruminococcaceae	D_5__Ruminococcaceae NK4A214 group	NA
Aviguard	OTU_82	150.189	Decreased	-23.6945	1.70121	-13.928	4.28076e-44	3.66005e-42	D_0__Bacteria	D_1__Tenericutes	D_2__Mollicutes	D_3__Mollicutes RF39	NA	NA	NA
Aviguard	OTU_643	5.59903	Decreased	-29.1128	5.10863	-5.69874	1.20696e-08	2.29323e-07	D_0__Bacteria	D_1__Firmicutes	D_2__Clostridia	D_3__Clostridiales	D_4__Ruminococcaceae	D_5__Ruminococcaceae UCG-014	NA
Bacitracin	OTU_1074	481.967	Increased	26.0673	1.50125	17.3638	1.5522e-67	4.53242e-65	D_0__Bacteria	D_1__Firmicutes	D_2__Clostridia	D_3__Clostridiales	D_4__Lachnospiraceae	D_5__Lachnospiraceae NK4A136 group	NA
Bacitracin	OTU_90	2.11446	Increased	25.3972	5.96212	4.25976	2.04651e-05	0.000201987	D_0__Bacteria	D_1__Tenericutes	D_2__Mollicutes	D_3__Mollicutes RF39	D_4__gut metagenome	D_5__gut metagenome	D_6__gut metagenome
Bacitracin	OTU_505	59.4298	Increased	24.5922	1.95518	12.578	2.79149e-36	4.07557e-34	D_0__Bacteria	D_1__Firmicutes	D_2__Clostridia	D_3__Clostridiales	D_4__Clostridiales vadinBB60 group	D_5__uncultured bacterium	D_6__uncultured bacterium
Bacitracin	OTU_806	61.8983	Increased	23.6973	3.17347	7.46731	8.18488e-14	3.41426e-12	D_0__Bacteria	D_1__Firmicutes	D_2__Clostridia	D_3__Clostridiales	D_4__Ruminococcaceae	D_5__Faecalibacterium	D_6__bacterium ic1379
Bacitracin	OTU_1012	18.6117	Increased	21.0546	2.12954	9.88691	4.74445e-23	2.77076e-21	D_0__Bacteria	D_1__Firmicutes	D_2__Clostridia	D_3__Clostridiales	D_4__Ruminococcaceae	D_5__Ruminococcaceae UCG-005	NA
Bacitracin	OTU_706	48.4142	Increased	19.6975	1.59795	12.3267	6.50414e-35	6.3307e-33	D_0__Bacteria	D_1__Firmicutes	D_2__Clostridia	D_3__Clostridiales	D_4__Ruminococcaceae	D_5__Ruminococcaceae NK4A214 group	NA
Bacitracin	OTU_141	399.488	Increased	18.6483	1.82529	10.2166	1.6707e-24	1.21961e-22	D_0__Bacteria	D_1__Firmicutes	D_2__Clostridia	D_3__Clostridiales	D_4__Clostridiales vadinBB60 group	D_5__uncultured Firmicutes bacterium	D_6__uncultured Firmicutes bacterium
Bacitracin	OTU_547	66.9355	Increased	16.5776	3.73658	4.43657	9.1402e-06	0.000111206	D_0__Bacteria	D_1__Firmicutes	D_2__Clostridia	D_3__Clostridiales	D_4__Clostridiales vadinBB60 group	NA	NA
Bacitracin	OTU_636	26.6001	Increased	14.8406	2.24491	6.61076	3.82347e-11	1.11645e-09	D_0__Bacteria	D_1__Firmicutes	D_2__Clostridia	D_3__Clostridiales	D_4__Ruminococcaceae	D_5__Ruminococcaceae UCG-014	NA
Bacitracin	OTU_116	53.4118	Increased	11.5373	1.9503	5.91562	3.30636e-09	7.42659e-08	D_0__Bacteria	D_1__Tenericutes	D_2__Mollicutes	D_3__Anaeroplasmatales	D_4__Anaeroplasmataceae	D_5__Anaeroplasma	D_6__uncultured bacterium
Bacitracin	OTU_525	25.7788	Increased	9.40048	1.98722	4.73047	2.23999e-06	3.11465e-05	D_0__Bacteria	D_1__Firmicutes	D_2__Clostridia	D_3__Clostridiales	D_4__Christensenellaceae	D_5__Christensenellaceae R-7 group	D_6__bacterium YE57
Bacitracin	OTU_889	45.54	Increased	8.82036	1.32162	6.6739	2.49086e-11	8.08145e-10	D_0__Bacteria	D_1__Firmicutes	D_2__Clostridia	D_3__Clostridiales	D_4__Ruminococcaceae	NA	NA
Bacitracin	OTU_1252	12.0146	Increased	8.68405	1.4133	6.1445	8.02145e-10	2.12933e-08	D_0__Bacteria	D_1__Firmicutes	D_2__Clostridia	D_3__Clostridiales	D_4__Lachnospiraceae	NA	NA
Bacitracin	OTU_600	20.2639	Increased	8.67761	1.45223	5.97538	2.29559e-09	5.58594e-08	D_0__Bacteria	D_1__Firmicutes	D_2__Clostridia	D_3__Clostridiales	D_4__Lachnospiraceae	NA	NA
Bacitracin	OTU_417	16.7519	Increased	8.57569	1.13303	7.56881	3.76652e-14	1.83304e-12	D_0__Bacteria	D_1__Firmicutes	D_2__Clostridia	D_3__Clostridiales	D_4__Clostridiales vadinBB60 group	NA	NA
Bacitracin	OTU_85	35.4248	Increased	8.52931	1.64265	5.19241	2.07587e-07	3.19028e-06	D_0__Bacteria	D_1__Tenericutes	D_2__Mollicutes	D_3__Mollicutes RF39	D_4__uncultured bacterium	D_5__uncultured bacterium	D_6__uncultured bacterium
Bacitracin	OTU_860	99.7332	Increased	8.02179	1.17051	6.85323	7.21998e-12	2.63529e-10	D_0__Bacteria	D_1__Firmicutes	D_2__Clostridia	D_3__Clostridiales	D_4__Ruminococcaceae	D_5__Ruminiclostridium 5	D_6__uncultured bacterium
Bacitracin	OTU_121	41.2778	Increased	7.883	1.35883	5.80132	6.57932e-09	1.37226e-07	D_0__Bacteria	D_1__Firmicutes	D_2__Erysipelotrichia	D_3__Erysipelotrichales	D_4__Erysipelotrichaceae	NA	NA
Bacitracin	OTU_644	22.2749	Increased	7.64926	1.7651	4.3336	1.46689e-05	0.000158642	D_0__Bacteria	D_1__Firmicutes	D_2__Clostridia	D_3__Clostridiales	D_4__Ruminococcaceae	D_5__Ruminococcaceae UCG-014	NA
Bacitracin	OTU_1289	8.31854	Increased	7.26429	2.52761	2.87397	0.00405343	0.0239718	D_0__Bacteria	D_1__Firmicutes	D_2__Clostridia	D_3__Clostridiales	D_4__Lachnospiraceae	D_5__Sellimonas	D_6__Lachnoclostridium phocaeense
Bacitracin	OTU_530	14.3714	Increased	7.24936	1.35169	5.36319	8.17631e-08	1.4044e-06	D_0__Bacteria	D_1__Firmicutes	D_2__Clostridia	D_3__Clostridiales	D_4__Christensenellaceae	D_5__Christensenellaceae R-7 group	NA
Bacitracin	OTU_1279	10.9479	Increased	7.10403	2.3565	3.01465	0.00257276	0.0163314	D_0__Bacteria	D_1__Firmicutes	D_2__Clostridia	D_3__Clostridiales	D_4__Lachnospiraceae	NA	NA
Bacitracin	OTU_1050	12.4414	Increased	6.9102	1.58736	4.35326	1.3413e-05	0.000150638	D_0__Bacteria	D_1__Firmicutes	D_2__Clostridia	D_3__Clostridiales	D_4__Lachnospiraceae	D_5__GCA-900066575	NA
Bacitracin	OTU_1022	9.63597	Increased	6.88448	1.29977	5.29667	1.17934e-07	1.91316e-06	D_0__Bacteria	D_1__Firmicutes	D_2__Clostridia	D_3__Clostridiales	D_4__Ruminococcaceae	D_5__Ruminiclostridium 9	NA
Bacitracin	OTU_732	11.4036	Increased	6.87038	1.44454	4.75608	1.97385e-06	2.88182e-05	D_0__Bacteria	D_1__Firmicutes	D_2__Clostridia	D_3__Clostridiales	D_4__Ruminococcaceae	D_5__Ruminococcaceae UCG-004	D_6__uncultured bacterium
Bacitracin	OTU_877	17.924	Increased	6.79318	1.26192	5.38319	7.31755e-08	1.33545e-06	D_0__Bacteria	D_1__Firmicutes	D_2__Clostridia	D_3__Clostridiales	D_4__Ruminococcaceae	D_5__Angelakisella	D_6__uncultured bacterium
Bacitracin	OTU_19	9.72595	Increased	6.59516	1.47181	4.48097	7.43049e-06	9.43349e-05	D_0__Bacteria	D_1__Firmicutes	D_2__Erysipelotrichia	D_3__Erysipelotrichales	D_4__Erysipelotrichaceae	D_5__Erysipelatoclostridium	D_6__bacterium ic1391
Bacitracin	OTU_1227	16.2442	Increased	6.50261	1.70719	3.80895	0.000139559	0.00113198	D_0__Bacteria	D_1__Firmicutes	D_2__Clostridia	D_3__Clostridiales	D_4__Lachnospiraceae	NA	NA
Bacitracin	OTU_1243	4.18951	Increased	6.38721	1.63274	3.91196	9.15494e-05	0.000763783	D_0__Bacteria	D_1__Firmicutes	D_2__Clostridia	D_3__Clostridiales	D_4__Lachnospiraceae	D_5__[Eubacterium] ventriosum group	D_6__uncultured Clostridiales bacterium
Bacitracin	OTU_1234	9.12926	Increased	6.27622	1.4836	4.23039	2.33291e-05	0.000219745	D_0__Bacteria	D_1__Firmicutes	D_2__Clostridia	D_3__Clostridiales	D_4__Lachnospiraceae	D_5__Blautia	NA
Bacitracin	OTU_804	2.87365	Increased	6.24267	2.27815	2.74024	0.00613942	0.0338247	D_0__Bacteria	D_1__Firmicutes	D_2__Clostridia	D_3__Clostridiales	D_4__Ruminococcaceae	D_5__uncultured	D_6__Anaerofilum sp. Marseille-P3374
Bacitracin	OTU_545	2.34674	Increased	5.47039	2.00904	2.72288	0.00647152	0.0349942	D_0__Bacteria	D_1__Firmicutes	D_2__Clostridia	D_3__Clostridiales	D_4__Clostridiaceae 1	D_5__Candidatus Arthromitus	D_6__uncultured bacterium
Bacitracin	OTU_432	4.6944	Increased	5.2061	1.80194	2.88917	0.00386265	0.0239718	D_0__Bacteria	D_1__Firmicutes	D_2__Clostridia	D_3__Clostridiales	D_4__Ruminococcaceae	D_5__Ruminococcaceae UCG-013	D_6__uncultured bacterium
Bacitracin	OTU_1280	13.1886	Increased	4.96929	1.45635	3.41215	0.000644529	0.0045903	D_0__Bacteria	D_1__Firmicutes	D_2__Clostridia	D_3__Clostridiales	D_4__Lachnospiraceae	NA	NA
Bacitracin	OTU_1255	16.2328	Increased	4.18783	1.05858	3.95608	7.61892e-05	0.00065433	D_0__Bacteria	D_1__Firmicutes	D_2__Clostridia	D_3__Clostridiales	D_4__Lachnospiraceae	NA	NA
Bacitracin	OTU_71	266.575	Increased	3.23038	0.758904	4.25664	2.07521e-05	0.000201987	D_0__Bacteria	D_1__Firmicutes	D_2__Clostridia	D_3__Clostridiales	D_4__Peptostreptococcaceae	D_5__Romboutsia	NA
Bacitracin	OTU_1016	296.133	Increased	3.1098	0.869417	3.57688	0.000347722	0.00260346	D_0__Bacteria	D_1__Firmicutes	D_2__Clostridia	D_3__Clostridiales	D_4__Ruminococcaceae	D_5__Ruminococcaceae UCG-005	NA
Bacitracin	OTU_642	187.61	Increased	2.51777	0.630771	3.99157	6.56368e-05	0.000580787	D_0__Bacteria	D_1__Firmicutes	D_2__Clostridia	D_3__Clostridiales	D_4__Ruminococcaceae	D_5__Ruminococcaceae UCG-014	NA
Bacitracin	OTU_680	97.0453	Increased	2.32087	0.821476	2.82524	0.00472454	0.0270503	D_0__Bacteria	D_1__Firmicutes	D_2__Clostridia	D_3__Clostridiales	D_4__Ruminococcaceae	D_5__Oscillibacter	D_6__uncultured bacterium
Bacitracin	OTU_684	163.121	Increased	2.16336	0.514156	4.2076	2.581e-05	0.000235516	D_0__Bacteria	D_1__Firmicutes	D_2__Clostridia	D_3__Clostridiales	D_4__Ruminococcaceae	D_5__Oscillibacter	NA
Bacitracin	OTU_300	750.107	Increased	1.97319	0.448771	4.39687	1.09823e-05	0.000128273	D_0__Bacteria	D_1__Firmicutes	D_2__Clostridia	D_3__Clostridiales	D_4__Clostridiales vadinBB60 group	D_5__uncultured bacterium	D_6__uncultured bacterium
Bacitracin	OTU_955	116.371	Increased	1.73127	0.507205	3.41335	0.000641694	0.0045903	D_0__Bacteria	D_1__Firmicutes	D_2__Clostridia	D_3__Clostridiales	D_4__Ruminococcaceae	D_5__Negativibacillus	D_6__uncultured bacterium
Bacitracin	OTU_919	163.156	Decreased	-1.40999	0.46036	-3.06279	0.00219286	0.0142292	D_0__Bacteria	D_1__Firmicutes	D_2__Clostridia	D_3__Clostridiales	D_4__Ruminococcaceae	D_5__Hydrogenoanaerobacterium	D_6__uncultured bacterium
Bacitracin	OTU_1256	126.759	Decreased	-1.57028	0.414557	-3.78785	0.000151954	0.00119921	D_0__Bacteria	D_1__Firmicutes	D_2__Clostridia	D_3__Clostridiales	D_4__Lachnospiraceae	NA	NA
Bacitracin	OTU_273	128.068	Decreased	-2.68063	0.727836	-3.68301	0.000230499	0.0017712	D_0__Bacteria	D_1__Firmicutes	D_2__Clostridia	D_3__Clostridiales	D_4__Clostridiales vadinBB60 group	D_5__uncultured bacterium	D_6__uncultured bacterium
Bacitracin	OTU_639	41.862	Decreased	-3.34255	1.16465	-2.87	0.00410476	0.0239718	D_0__Bacteria	D_1__Firmicutes	D_2__Clostridia	D_3__Clostridiales	D_4__Ruminococcaceae	D_5__Ruminococcaceae UCG-014	D_6__uncultured bacterium
Bacitracin	OTU_17	16.7267	Decreased	-3.49219	1.05089	-3.32308	0.000890294	0.00604572	D_0__Bacteria	D_1__Firmicutes	D_2__Erysipelotrichia	D_3__Erysipelotrichales	D_4__Erysipelotrichaceae	D_5__Erysipelatoclostridium	D_6__Clostridiales bacterium CHKCI006
Bacitracin	OTU_685	20.168	Decreased	-3.54756	1.05633	-3.35839	0.000783993	0.00545062	D_0__Bacteria	D_1__Firmicutes	D_2__Clostridia	D_3__Clostridiales	D_4__Ruminococcaceae	D_5__Oscillibacter	D_6__uncultured bacterium
Bacitracin	OTU_18	7.71564	Decreased	-3.74558	1.35865	-2.75684	0.0058362	0.0327725	D_0__Bacteria	D_1__Firmicutes	D_2__Erysipelotrichia	D_3__Erysipelotrichales	D_4__Erysipelotrichaceae	D_5__Erysipelatoclostridium	NA
Bacitracin	OTU_973	17.5787	Decreased	-4.35886	1.01232	-4.30579	1.6639e-05	0.000173521	D_0__Bacteria	D_1__Firmicutes	D_2__Clostridia	D_3__Clostridiales	D_4__Ruminococcaceae	D_5__Angelakisella	D_6__Angelakisella massiliensis
Bacitracin	OTU_793	248.45	Decreased	-4.44358	1.54709	-2.87221	0.0040761	0.0239718	D_0__Bacteria	D_1__Firmicutes	D_2__Clostridia	D_3__Clostridiales	D_4__Ruminococcaceae	D_5__Faecalibacterium	D_6__uncultured bacterium
Bacitracin	OTU_974	9.31875	Decreased	-5.12325	1.10173	-4.65017	3.31655e-06	4.40196e-05	D_0__Bacteria	D_1__Firmicutes	D_2__Clostridia	D_3__Clostridiales	D_4__Ruminococcaceae	NA	NA
Bacitracin	OTU_1262	27.4911	Decreased	-7.55723	2.29964	-3.28627	0.00101525	0.00673755	D_0__Bacteria	D_1__Firmicutes	D_2__Clostridia	D_3__Clostridiales	D_4__Lachnospiraceae	NA	NA
Bacitracin	OTU_643	5.59903	Decreased	-28.914	5.10863	-5.65983	1.51519e-08	2.94958e-07	D_0__Bacteria	D_1__Firmicutes	D_2__Clostridia	D_3__Clostridiales	D_4__Ruminococcaceae	D_5__Ruminococcaceae UCG-014	NA
CEL	OTU_345	255.96	Increased	27.2273	1.12289	24.2475	7.02929e-130	2.05255e-127	D_0__Bacteria	D_1__Cyanobacteria	D_2__Melainabacteria	D_3__Gastranaerophilales	NA	NA	NA
CEL	OTU_793	248.45	Increased	26.1939	1.40627	18.6265	1.95967e-77	2.86111e-75	D_0__Bacteria	D_1__Firmicutes	D_2__Clostridia	D_3__Clostridiales	D_4__Ruminococcaceae	D_5__Faecalibacterium	D_6__uncultured bacterium
CEL	OTU_802	10.4441	Increased	25.7143	4.1715	6.16428	7.08036e-10	1.08814e-08	D_0__Bacteria	D_1__Firmicutes	D_2__Clostridia	D_3__Clostridiales	D_4__Ruminococcaceae	NA	NA
CEL	OTU_141	399.488	Increased	24.5054	1.82203	13.4495	3.10087e-41	1.58823e-39	D_0__Bacteria	D_1__Firmicutes	D_2__Clostridia	D_3__Clostridiales	D_4__Clostridiales vadinBB60 group	D_5__uncultured Firmicutes bacterium	D_6__uncultured Firmicutes bacterium
CEL	OTU_1074	481.967	Increased	22.9708	1.50176	15.296	8.13611e-53	7.91915e-51	D_0__Bacteria	D_1__Firmicutes	D_2__Clostridia	D_3__Clostridiales	D_4__Lachnospiraceae	D_5__Lachnospiraceae NK4A136 group	NA
CEL	OTU_547	66.9355	Increased	22.0704	3.68468	5.98977	2.10144e-09	3.0681e-08	D_0__Bacteria	D_1__Firmicutes	D_2__Clostridia	D_3__Clostridiales	D_4__Clostridiales vadinBB60 group	NA	NA
CEL	OTU_1012	18.6117	Increased	21.4656	2.12932	10.081	6.7068e-24	2.44798e-22	D_0__Bacteria	D_1__Firmicutes	D_2__Clostridia	D_3__Clostridiales	D_4__Ruminococcaceae	D_5__Ruminococcaceae UCG-005	NA
CEL	OTU_706	48.4142	Increased	21.4616	1.59617	13.4457	3.2635e-41	1.58823e-39	D_0__Bacteria	D_1__Firmicutes	D_2__Clostridia	D_3__Clostridiales	D_4__Ruminococcaceae	D_5__Ruminococcaceae NK4A214 group	NA
CEL	OTU_636	26.6001	Increased	16.3361	2.23868	7.29722	2.93765e-13	6.12709e-12	D_0__Bacteria	D_1__Firmicutes	D_2__Clostridia	D_3__Clostridiales	D_4__Ruminococcaceae	D_5__Ruminococcaceae UCG-014	NA
CEL	OTU_1206	713.28	Increased	15.0185	1.99248	7.5376	4.78693e-14	1.16482e-12	D_0__Bacteria	D_1__Bacteroidetes	D_2__Bacteroidia	D_3__Bacteroidales	D_4__Rikenellaceae	D_5__Alistipes	NA
CEL	OTU_1196	10.6179	Increased	9.4294	2.42151	3.89402	9.85978e-05	0.000778123	D_0__Bacteria	D_1__Bacteroidetes	D_2__Bacteroidia	D_3__Bacteroidales	D_4__Rikenellaceae	D_5__Alistipes	NA
CEL	OTU_644	22.2749	Increased	9.31005	1.76291	5.28106	1.2844e-07	1.44248e-06	D_0__Bacteria	D_1__Firmicutes	D_2__Clostridia	D_3__Clostridiales	D_4__Ruminococcaceae	D_5__Ruminococcaceae UCG-014	NA
CEL	OTU_1198	18.6273	Increased	9.25727	2.77986	3.33013	0.000868068	0.00506952	D_0__Bacteria	D_1__Bacteroidetes	D_2__Bacteroidia	D_3__Bacteroidales	D_4__Rikenellaceae	D_5__Alistipes	NA
CEL	OTU_715	17.3711	Increased	9.1293	1.53239	5.95755	2.56045e-09	3.56025e-08	D_0__Bacteria	D_1__Firmicutes	D_2__Clostridia	D_3__Clostridiales	D_4__Ruminococcaceae	D_5__Ruminococcaceae UCG-010	NA
CEL	OTU_160	9.28898	Increased	9.02233	3.30928	2.72637	0.00640345	0.0301582	D_0__Bacteria	D_1__Firmicutes	D_2__Clostridia	D_3__Clostridiales	NA	NA	NA
CEL	OTU_860	99.7332	Increased	8.80118	1.16934	7.52664	5.20629e-14	1.16941e-12	D_0__Bacteria	D_1__Firmicutes	D_2__Clostridia	D_3__Clostridiales	D_4__Ruminococcaceae	D_5__Ruminiclostridium 5	D_6__uncultured bacterium
CEL	OTU_877	17.924	Increased	8.77751	1.25569	6.99016	2.74569e-12	4.71613e-11	D_0__Bacteria	D_1__Firmicutes	D_2__Clostridia	D_3__Clostridiales	D_4__Ruminococcaceae	D_5__Angelakisella	D_6__uncultured bacterium
CEL	OTU_124	6.04337	Increased	8.74659	2.8513	3.06758	0.00215798	0.0121179	D_0__Bacteria	D_1__Firmicutes	D_2__Erysipelotrichia	D_3__Erysipelotrichales	D_4__Erysipelotrichaceae	D_5__Merdibacter	D_6__uncultured bacterium
CEL	OTU_1234	9.12926	Increased	8.39439	1.47571	5.68836	1.28264e-08	1.70241e-07	D_0__Bacteria	D_1__Firmicutes	D_2__Clostridia	D_3__Clostridiales	D_4__Lachnospiraceae	D_5__Blautia	NA
CEL	OTU_1280	13.1886	Increased	8.10883	1.43252	5.66053	1.50906e-08	1.91585e-07	D_0__Bacteria	D_1__Firmicutes	D_2__Clostridia	D_3__Clostridiales	D_4__Lachnospiraceae	NA	NA
CEL	OTU_538	15.3286	Increased	7.76524	2.17447	3.5711	0.000355488	0.00225658	D_0__Bacteria	D_1__Firmicutes	D_2__Clostridia	D_3__DTU014	D_4__uncultured bacterium	D_5__uncultured bacterium	D_6__uncultured bacterium
CEL	OTU_1227	16.2442	Increased	7.47916	1.70413	4.38883	1.1396e-05	0.000118844	D_0__Bacteria	D_1__Firmicutes	D_2__Clostridia	D_3__Clostridiales	D_4__Lachnospiraceae	NA	NA
CEL	OTU_1016	296.133	Increased	7.0547	0.867543	8.13182	4.22907e-16	1.23489e-14	D_0__Bacteria	D_1__Firmicutes	D_2__Clostridia	D_3__Clostridiales	D_4__Ruminococcaceae	D_5__Ruminococcaceae UCG-005	NA
CEL	OTU_545	2.34674	Increased	6.9339	2.00118	3.46491	0.000530412	0.00316082	D_0__Bacteria	D_1__Firmicutes	D_2__Clostridia	D_3__Clostridiales	D_4__Clostridiaceae 1	D_5__Candidatus Arthromitus	D_6__uncultured bacterium
CEL	OTU_1022	9.63597	Increased	6.88378	1.30171	5.28828	1.2347e-07	1.44213e-06	D_0__Bacteria	D_1__Firmicutes	D_2__Clostridia	D_3__Clostridiales	D_4__Ruminococcaceae	D_5__Ruminiclostridium 9	NA
CEL	OTU_49	21.5009	Increased	6.82167	1.6714	4.08141	4.47628e-05	0.000396083	D_0__Bacteria	D_1__Firmicutes	D_2__Bacilli	D_3__Lactobacillales	D_4__Lactobacillaceae	D_5__Lactobacillus	NA
CEL	OTU_432	4.6944	Increased	6.72742	1.7911	3.75602	0.000172634	0.00126023	D_0__Bacteria	D_1__Firmicutes	D_2__Clostridia	D_3__Clostridiales	D_4__Ruminococcaceae	D_5__Ruminococcaceae UCG-013	D_6__uncultured bacterium
CEL	OTU_1243	4.18951	Increased	6.66834	1.63288	4.08379	4.43062e-05	0.000396083	D_0__Bacteria	D_1__Firmicutes	D_2__Clostridia	D_3__Clostridiales	D_4__Lachnospiraceae	D_5__[Eubacterium] ventriosum group	D_6__uncultured Clostridiales bacterium
CEL	OTU_530	14.3714	Increased	6.40881	1.3591	4.7155	2.4112e-06	2.60767e-05	D_0__Bacteria	D_1__Firmicutes	D_2__Clostridia	D_3__Clostridiales	D_4__Christensenellaceae	D_5__Christensenellaceae R-7 group	NA
CEL	OTU_1050	12.4414	Increased	5.86105	1.59185	3.68192	0.000231485	0.00157195	D_0__Bacteria	D_1__Firmicutes	D_2__Clostridia	D_3__Clostridiales	D_4__Lachnospiraceae	D_5__GCA-900066575	NA
CEL	OTU_1245	3.50746	Increased	5.83965	1.95191	2.99176	0.00277376	0.0149989	D_0__Bacteria	D_1__Firmicutes	D_2__Clostridia	D_3__Clostridiales	D_4__Lachnospiraceae	NA	NA
CEL	OTU_121	41.2778	Increased	5.76611	1.37585	4.19094	2.77802e-05	0.000279718	D_0__Bacteria	D_1__Firmicutes	D_2__Erysipelotrichia	D_3__Erysipelotrichales	D_4__Erysipelotrichaceae	NA	NA
CEL	OTU_1252	12.0146	Increased	5.60009	1.43372	3.906	9.38375e-05	0.000761126	D_0__Bacteria	D_1__Firmicutes	D_2__Clostridia	D_3__Clostridiales	D_4__Lachnospiraceae	NA	NA
CEL	OTU_794	53.9378	Increased	5.01352	1.44236	3.47592	0.000509107	0.00309707	D_0__Bacteria	D_1__Firmicutes	D_2__Clostridia	D_3__Clostridiales	D_4__Ruminococcaceae	D_5__Anaerofilum	D_6__uncultured bacterium
CEL	OTU_1275	11.8883	Increased	4.67574	1.28509	3.63845	0.000274284	0.0017798	D_0__Bacteria	D_1__Firmicutes	D_2__Clostridia	D_3__Clostridiales	D_4__Lachnospiraceae	D_5__[Ruminococcus] torques group	D_6__uncultured Clostridiales bacterium
CEL	OTU_1009	38.0932	Increased	4.60217	1.26006	3.65233	0.000259867	0.00172458	D_0__Bacteria	D_1__Firmicutes	D_2__Clostridia	D_3__Clostridiales	D_4__Ruminococcaceae	NA	NA
CEL	OTU_18	7.71564	Increased	3.5177	1.19975	2.93202	0.00336764	0.0178791	D_0__Bacteria	D_1__Firmicutes	D_2__Erysipelotrichia	D_3__Erysipelotrichales	D_4__Erysipelotrichaceae	D_5__Erysipelatoclostridium	NA
CEL	OTU_25	252.135	Increased	3.20773	0.772898	4.15026	3.32096e-05	0.000312813	D_0__Bacteria	D_1__Firmicutes	D_2__Erysipelotrichia	D_3__Erysipelotrichales	D_4__Erysipelotrichaceae	D_5__Turicibacter	NA
CEL	OTU_680	97.0453	Increased	3.16273	0.821146	3.85161	0.000117345	0.000878586	D_0__Bacteria	D_1__Firmicutes	D_2__Clostridia	D_3__Clostridiales	D_4__Ruminococcaceae	D_5__Oscillibacter	D_6__uncultured bacterium
CEL	OTU_16	35.6861	Increased	2.418	0.8264	2.92595	0.00343411	0.0179064	D_0__Bacteria	D_1__Firmicutes	D_2__Erysipelotrichia	D_3__Erysipelotrichales	D_4__Erysipelotrichaceae	D_5__Erysipelatoclostridium	D_6__Massiliomicrobiota timonensis
CEL	OTU_294	132.261	Increased	1.76981	0.644578	2.74568	0.00603851	0.0293574	D_0__Bacteria	D_1__Firmicutes	D_2__Clostridia	D_3__Clostridiales	D_4__Clostridiales vadinBB60 group	D_5__gut metagenome	D_6__gut metagenome
CEL	OTU_1273	313.629	Increased	1.37859	0.49773	2.76975	0.00560986	0.027764	D_0__Bacteria	D_1__Firmicutes	D_2__Clostridia	D_3__Clostridiales	D_4__Lachnospiraceae	D_5__[Ruminococcus] torques group	NA
CEL	OTU_728	118.815	Decreased	-1.68053	0.450249	-3.73244	0.000189634	0.00135056	D_0__Bacteria	D_1__Firmicutes	D_2__Clostridia	D_3__Clostridiales	D_4__Ruminococcaceae	NA	NA
CEL	OTU_1300	64.5738	Decreased	-1.70608	0.552312	-3.08897	0.00200852	0.0114998	D_0__Bacteria	D_1__Firmicutes	D_2__Clostridia	D_3__Clostridiales	D_4__Lachnospiraceae	NA	NA
CEL	OTU_1295	116.843	Decreased	-1.71368	0.590941	-2.89991	0.00373267	0.018792	D_0__Bacteria	D_1__Firmicutes	D_2__Clostridia	D_3__Clostridiales	D_4__Lachnospiraceae	D_5__Lachnoclostridium	NA
CEL	OTU_927	407.376	Decreased	-1.88877	0.649623	-2.90748	0.00364357	0.0186653	D_0__Bacteria	D_1__Firmicutes	D_2__Clostridia	D_3__Clostridiales	D_4__Ruminococcaceae	D_5__Candidatus Soleaferrea	NA
CEL	OTU_841	95.0647	Decreased	-2.03347	0.509422	-3.99172	6.55965e-05	0.000547262	D_0__Bacteria	D_1__Firmicutes	D_2__Clostridia	D_3__Clostridiales	D_4__Ruminococcaceae	NA	NA
CEL	OTU_648	52.9666	Decreased	-2.3068	0.841716	-2.74059	0.00613288	0.0293574	D_0__Bacteria	D_1__Firmicutes	D_2__Clostridia	D_3__Clostridiales	D_4__Ruminococcaceae	D_5__Ruminococcaceae UCG-014	NA
CEL	OTU_1024	27.0854	Decreased	-2.4409	0.655541	-3.72349	0.000196485	0.00136604	D_0__Bacteria	D_1__Firmicutes	D_2__Clostridia	D_3__Clostridiales	D_4__Ruminococcaceae	NA	NA
CEL	OTU_1293	87.6729	Decreased	-3.00026	0.748808	-4.00671	6.15699e-05	0.000528777	D_0__Bacteria	D_1__Firmicutes	D_2__Clostridia	D_3__Clostridiales	D_4__Lachnospiraceae	NA	NA
CEL	OTU_960	30.4063	Decreased	-3.64903	1.20974	-3.01636	0.00255826	0.0140946	D_0__Bacteria	D_1__Firmicutes	D_2__Clostridia	D_3__Clostridiales	D_4__Ruminococcaceae	NA	NA
CEL	OTU_713	15.7159	Decreased	-4.01072	1.14918	-3.49006	0.000482908	0.0030002	D_0__Bacteria	D_1__Firmicutes	D_2__Clostridia	D_3__Clostridiales	D_4__Ruminococcaceae	D_5__Ruminococcaceae UCG-009	D_6__uncultured bacterium
CEL	OTU_800	13.4165	Decreased	-4.61646	1.19397	-3.86648	0.000110418	0.000848477	D_0__Bacteria	D_1__Firmicutes	D_2__Clostridia	D_3__Clostridiales	D_4__Ruminococcaceae	NA	NA
CEL	OTU_957	7.75452	Decreased	-5.68289	0.827194	-6.87009	6.41626e-12	1.04086e-10	D_0__Bacteria	D_1__Firmicutes	D_2__Clostridia	D_3__Clostridiales	D_4__Ruminococcaceae	D_5__uncultured	D_6__human gut metagenome
CEL	OTU_1226	69.2918	Decreased	-6.50805	0.904653	-7.19398	6.29297e-13	1.22503e-11	D_0__Bacteria	D_1__Firmicutes	D_2__Clostridia	D_3__Clostridiales	D_4__Lachnospiraceae	NA	NA
CEL	OTU_1004	64.7694	Decreased	-7.39748	1.0383	-7.12462	1.04368e-12	1.90471e-11	D_0__Bacteria	D_1__Firmicutes	D_2__Clostridia	D_3__Clostridiales	D_4__Ruminococcaceae	D_5__[Eubacterium] coprostanoligenes group	D_6__uncultured bacterium
CEL	OTU_806	61.8983	Decreased	-13.4839	3.23809	-4.16414	3.12527e-05	0.000304193	D_0__Bacteria	D_1__Firmicutes	D_2__Clostridia	D_3__Clostridiales	D_4__Ruminococcaceae	D_5__Faecalibacterium	D_6__bacterium ic1379
CEL	OTU_505	59.4298	Decreased	-16.2722	2.05871	-7.90407	2.69934e-15	7.16553e-14	D_0__Bacteria	D_1__Firmicutes	D_2__Clostridia	D_3__Clostridiales	D_4__Clostridiales vadinBB60 group	D_5__uncultured bacterium	D_6__uncultured bacterium
CEL	OTU_213	400.09	Decreased	-16.2984	6.09294	-2.67496	0.00747371	0.0346401	D_0__Bacteria	D_1__Firmicutes	D_2__Clostridia	D_3__Clostridiales	D_4__Clostridiales vadinBB60 group	NA	NA
CEL	OTU_633	9.1426	Decreased	-19.9782	1.73102	-11.5413	8.16531e-31	3.4061e-29	D_0__Bacteria	D_1__Firmicutes	D_2__Clostridia	D_3__Clostridiales	D_4__Ruminococcaceae	D_5__Ruminococcaceae UCG-014	D_6__uncultured bacterium
CEL	OTU_98	18.1236	Decreased	-23.0351	2.45726	-9.3743	6.9637e-21	2.25933e-19	D_0__Bacteria	D_1__Tenericutes	D_2__Mollicutes	D_3__Mollicutes RF39	NA	NA	NA
CEL	OTU_506	52.2621	Decreased	-23.1546	1.71647	-13.4897	1.79872e-41	1.31307e-39	D_0__Bacteria	D_1__Firmicutes	D_2__Clostridia	D_3__Clostridiales	D_4__Clostridiales vadinBB60 group	D_5__uncultured bacterium	D_6__uncultured bacterium
CEL	OTU_643	5.59903	Decreased	-28.1484	5.10863	-5.50996	3.58918e-08	4.36683e-07	D_0__Bacteria	D_1__Firmicutes	D_2__Clostridia	D_3__Clostridiales	D_4__Ruminococcaceae	D_5__Ruminococcaceae UCG-014	NA
Probiotic_Bacteria	OTU_802	10.4441	Increased	26.8849	4.1703	6.44676	1.14268e-10	1.72117e-09	D_0__Bacteria	D_1__Firmicutes	D_2__Clostridia	D_3__Clostridiales	D_4__Ruminococcaceae	NA	NA
Probiotic_Bacteria	OTU_793	248.45	Increased	26.0093	1.40622	18.4959	2.22786e-76	1.78972e-74	D_0__Bacteria	D_1__Firmicutes	D_2__Clostridia	D_3__Clostridiales	D_4__Ruminococcaceae	D_5__Faecalibacterium	D_6__uncultured bacterium
Probiotic_Bacteria	OTU_345	255.96	Increased	24.0909	1.12377	21.4376	5.95857e-102	1.43602e-99	D_0__Bacteria	D_1__Cyanobacteria	D_2__Melainabacteria	D_3__Gastranaerophilales	NA	NA	NA
Probiotic_Bacteria	OTU_141	399.488	Increased	23.1054	1.82206	12.6809	7.54712e-37	3.03143e-35	D_0__Bacteria	D_1__Firmicutes	D_2__Clostridia	D_3__Clostridiales	D_4__Clostridiales vadinBB60 group	D_5__uncultured Firmicutes bacterium	D_6__uncultured Firmicutes bacterium
Probiotic_Bacteria	OTU_1074	481.967	Increased	22.1084	1.50174	14.7218	4.66805e-49	2.8125e-47	D_0__Bacteria	D_1__Firmicutes	D_2__Clostridia	D_3__Clostridiales	D_4__Lachnospiraceae	D_5__Lachnospiraceae NK4A136 group	NA
Probiotic_Bacteria	OTU_706	48.4142	Increased	20.9927	1.59591	13.1541	1.61292e-39	7.7743e-38	D_0__Bacteria	D_1__Firmicutes	D_2__Clostridia	D_3__Clostridiales	D_4__Ruminococcaceae	D_5__Ruminococcaceae NK4A214 group	NA
Probiotic_Bacteria	OTU_636	26.6001	Increased	16.5951	2.23601	7.42174	1.1559e-13	3.09524e-12	D_0__Bacteria	D_1__Firmicutes	D_2__Clostridia	D_3__Clostridiales	D_4__Ruminococcaceae	D_5__Ruminococcaceae UCG-014	NA
Probiotic_Bacteria	OTU_860	99.7332	Increased	10.1661	1.16697	8.71154	2.99767e-18	1.03206e-16	D_0__Bacteria	D_1__Firmicutes	D_2__Clostridia	D_3__Clostridiales	D_4__Ruminococcaceae	D_5__Ruminiclostridium 5	D_6__uncultured bacterium
Probiotic_Bacteria	OTU_85	35.4248	Increased	9.83962	1.64112	5.99569	2.02623e-09	2.57011e-08	D_0__Bacteria	D_1__Tenericutes	D_2__Mollicutes	D_3__Mollicutes RF39	D_4__uncultured bacterium	D_5__uncultured bacterium	D_6__uncultured bacterium
Probiotic_Bacteria	OTU_121	41.2778	Increased	9.38205	1.3558	6.91995	4.51805e-12	9.89863e-11	D_0__Bacteria	D_1__Firmicutes	D_2__Erysipelotrichia	D_3__Erysipelotrichales	D_4__Erysipelotrichaceae	NA	NA
Probiotic_Bacteria	OTU_732	11.4036	Increased	9.19583	1.43803	6.39475	1.60812e-10	2.27974e-09	D_0__Bacteria	D_1__Firmicutes	D_2__Clostridia	D_3__Clostridiales	D_4__Ruminococcaceae	D_5__Ruminococcaceae UCG-004	D_6__uncultured bacterium
Probiotic_Bacteria	OTU_530	14.3714	Increased	9.18146	1.34659	6.81831	9.21151e-12	1.7561e-10	D_0__Bacteria	D_1__Firmicutes	D_2__Clostridia	D_3__Clostridiales	D_4__Christensenellaceae	D_5__Christensenellaceae R-7 group	NA
Probiotic_Bacteria	OTU_889	45.54	Increased	9.16692	1.3206	6.94146	3.88056e-12	9.35215e-11	D_0__Bacteria	D_1__Firmicutes	D_2__Clostridia	D_3__Clostridiales	D_4__Ruminococcaceae	NA	NA
Probiotic_Bacteria	OTU_116	53.4118	Increased	8.9889	1.95094	4.60748	4.07577e-06	3.5206e-05	D_0__Bacteria	D_1__Tenericutes	D_2__Mollicutes	D_3__Anaeroplasmatales	D_4__Anaeroplasmataceae	D_5__Anaeroplasma	D_6__uncultured bacterium
Probiotic_Bacteria	OTU_707	15.3789	Increased	8.88671	1.86561	4.76344	1.90321e-06	1.76413e-05	D_0__Bacteria	D_1__Firmicutes	D_2__Clostridia	D_3__Clostridiales	D_4__Ruminococcaceae	D_5__Ruminococcaceae NK4A214 group	D_6__uncultured organism
Probiotic_Bacteria	OTU_877	17.924	Increased	8.42596	1.25481	6.71494	1.88139e-11	3.02277e-10	D_0__Bacteria	D_1__Firmicutes	D_2__Clostridia	D_3__Clostridiales	D_4__Ruminococcaceae	D_5__Angelakisella	D_6__uncultured bacterium
Probiotic_Bacteria	OTU_1280	13.1886	Increased	8.2296	1.43053	5.75285	8.77535e-09	9.61299e-08	D_0__Bacteria	D_1__Firmicutes	D_2__Clostridia	D_3__Clostridiales	D_4__Lachnospiraceae	NA	NA
Probiotic_Bacteria	OTU_417	16.7519	Increased	7.72474	1.13361	6.81429	9.47275e-12	1.7561e-10	D_0__Bacteria	D_1__Firmicutes	D_2__Clostridia	D_3__Clostridiales	D_4__Clostridiales vadinBB60 group	NA	NA
Probiotic_Bacteria	OTU_49	21.5009	Increased	7.57871	1.66576	4.5497	5.37217e-06	4.17643e-05	D_0__Bacteria	D_1__Firmicutes	D_2__Bacilli	D_3__Lactobacillales	D_4__Lactobacillaceae	D_5__Lactobacillus	NA
Probiotic_Bacteria	OTU_19	9.72595	Increased	7.51325	1.46604	5.12487	2.97743e-07	2.87024e-06	D_0__Bacteria	D_1__Firmicutes	D_2__Erysipelotrichia	D_3__Erysipelotrichales	D_4__Erysipelotrichaceae	D_5__Erysipelatoclostridium	D_6__bacterium ic1391
Probiotic_Bacteria	OTU_1252	12.0146	Increased	7.451	1.41453	5.26749	1.38301e-07	1.38877e-06	D_0__Bacteria	D_1__Firmicutes	D_2__Clostridia	D_3__Clostridiales	D_4__Lachnospiraceae	NA	NA
Probiotic_Bacteria	OTU_1050	12.4414	Increased	7.07495	1.58618	4.46037	8.18165e-06	5.97509e-05	D_0__Bacteria	D_1__Firmicutes	D_2__Clostridia	D_3__Clostridiales	D_4__Lachnospiraceae	D_5__GCA-900066575	NA
Probiotic_Bacteria	OTU_715	17.3711	Increased	7.05871	1.53469	4.59943	4.23641e-06	3.5206e-05	D_0__Bacteria	D_1__Firmicutes	D_2__Clostridia	D_3__Clostridiales	D_4__Ruminococcaceae	D_5__Ruminococcaceae UCG-010	NA
Probiotic_Bacteria	OTU_1022	9.63597	Increased	7.03333	1.29648	5.42496	5.79673e-08	6.07397e-07	D_0__Bacteria	D_1__Firmicutes	D_2__Clostridia	D_3__Clostridiales	D_4__Ruminococcaceae	D_5__Ruminiclostridium 9	NA
Probiotic_Bacteria	OTU_600	20.2639	Increased	6.69856	1.45567	4.60169	4.19069e-06	3.5206e-05	D_0__Bacteria	D_1__Firmicutes	D_2__Clostridia	D_3__Clostridiales	D_4__Lachnospiraceae	NA	NA
Probiotic_Bacteria	OTU_1234	9.12926	Increased	6.42855	1.47919	4.34601	1.38639e-05	9.54625e-05	D_0__Bacteria	D_1__Firmicutes	D_2__Clostridia	D_3__Clostridiales	D_4__Lachnospiraceae	D_5__Blautia	NA
Probiotic_Bacteria	OTU_719	6.90469	Increased	6.29567	1.95812	3.21517	0.00130369	0.00604212	D_0__Bacteria	D_1__Firmicutes	D_2__Clostridia	D_3__Clostridiales	D_4__Ruminococcaceae	D_5__Ruminococcaceae UCG-009	D_6__uncultured organism
Probiotic_Bacteria	OTU_1279	10.9479	Increased	6.07101	2.3579	2.57475	0.0100312	0.0360823	D_0__Bacteria	D_1__Firmicutes	D_2__Clostridia	D_3__Clostridiales	D_4__Lachnospiraceae	NA	NA
Probiotic_Bacteria	OTU_525	25.7788	Increased	5.96299	1.99306	2.99188	0.00277268	0.0123744	D_0__Bacteria	D_1__Firmicutes	D_2__Clostridia	D_3__Clostridiales	D_4__Christensenellaceae	D_5__Christensenellaceae R-7 group	D_6__bacterium YE57
Probiotic_Bacteria	OTU_432	4.6944	Increased	5.94411	1.7905	3.3198	0.000900832	0.00443062	D_0__Bacteria	D_1__Firmicutes	D_2__Clostridia	D_3__Clostridiales	D_4__Ruminococcaceae	D_5__Ruminococcaceae UCG-013	D_6__uncultured bacterium
Probiotic_Bacteria	OTU_1243	4.18951	Increased	5.71821	1.63327	3.50108	0.000463368	0.00242765	D_0__Bacteria	D_1__Firmicutes	D_2__Clostridia	D_3__Clostridiales	D_4__Lachnospiraceae	D_5__[Eubacterium] ventriosum group	D_6__uncultured Clostridiales bacterium
Probiotic_Bacteria	OTU_1016	296.133	Increased	5.48599	0.86764	6.32289	2.56723e-10	3.43724e-09	D_0__Bacteria	D_1__Firmicutes	D_2__Clostridia	D_3__Clostridiales	D_4__Ruminococcaceae	D_5__Ruminococcaceae UCG-005	NA
Probiotic_Bacteria	OTU_545	2.34674	Increased	5.23965	2.00592	2.61209	0.00899911	0.0338239	D_0__Bacteria	D_1__Firmicutes	D_2__Clostridia	D_3__Clostridiales	D_4__Clostridiaceae 1	D_5__Candidatus Arthromitus	D_6__uncultured bacterium
Probiotic_Bacteria	OTU_1028	2.46518	Increased	5.19776	1.74704	2.97519	0.00292812	0.0126014	D_0__Bacteria	D_1__Firmicutes	D_2__Clostridia	D_3__Clostridiales	D_4__Ruminococcaceae	NA	NA
Probiotic_Bacteria	OTU_1020	145.976	Increased	4.36667	0.963798	4.5307	5.87896e-06	4.42759e-05	D_0__Bacteria	D_1__Firmicutes	D_2__Clostridia	D_3__Clostridiales	D_4__Ruminococcaceae	NA	NA
Probiotic_Bacteria	OTU_1255	16.2328	Increased	4.27403	1.05581	4.0481	5.16354e-05	0.000327477	D_0__Bacteria	D_1__Firmicutes	D_2__Clostridia	D_3__Clostridiales	D_4__Lachnospiraceae	NA	NA
Probiotic_Bacteria	OTU_1288	34.9367	Increased	3.95493	1.60486	2.46435	0.0137262	0.0486473	D_0__Bacteria	D_1__Firmicutes	D_2__Clostridia	D_3__Clostridiales	D_4__Lachnospiraceae	D_5__Lachnoclostridium	D_6__Eubacterium sp. Marseille-P3202
Probiotic_Bacteria	OTU_1290	18.2053	Increased	3.68175	1.1299	3.25847	0.00112014	0.00539908	D_0__Bacteria	D_1__Firmicutes	D_2__Clostridia	D_3__Clostridiales	D_4__Lachnospiraceae	NA	NA
Probiotic_Bacteria	OTU_713	15.7159	Increased	3.53796	0.952726	3.71351	0.000204402	0.00121431	D_0__Bacteria	D_1__Firmicutes	D_2__Clostridia	D_3__Clostridiales	D_4__Ruminococcaceae	D_5__Ruminococcaceae UCG-009	D_6__uncultured bacterium
Probiotic_Bacteria	OTU_567	31.7922	Increased	3.48575	1.02833	3.38973	0.000699619	0.00351267	D_0__Bacteria	D_1__Proteobacteria	D_2__Gammaproteobacteria	D_3__Enterobacteriales	D_4__Enterobacteriaceae	D_5__Escherichia-Shigella	NA
Probiotic_Bacteria	OTU_680	97.0453	Increased	2.44954	0.821062	2.98338	0.00285081	0.0124917	D_0__Bacteria	D_1__Firmicutes	D_2__Clostridia	D_3__Clostridiales	D_4__Ruminococcaceae	D_5__Oscillibacter	D_6__uncultured bacterium
Probiotic_Bacteria	OTU_879	88.3736	Increased	2.20454	0.833047	2.64636	0.00813629	0.0316266	D_0__Bacteria	D_1__Firmicutes	D_2__Clostridia	D_3__Clostridiales	D_4__Ruminococcaceae	D_5__Anaerotruncus	D_6__uncultured organism
Probiotic_Bacteria	OTU_25	252.135	Increased	2.08013	0.77304	2.69084	0.00712718	0.0286275	D_0__Bacteria	D_1__Firmicutes	D_2__Erysipelotrichia	D_3__Erysipelotrichales	D_4__Erysipelotrichaceae	D_5__Turicibacter	NA
Probiotic_Bacteria	OTU_46	89.1638	Increased	2.04177	0.783059	2.60742	0.00912263	0.0338239	D_0__Bacteria	D_1__Firmicutes	D_2__Bacilli	D_3__Bacillales	D_4__Bacillaceae	D_5__Bacillus	NA
Probiotic_Bacteria	OTU_955	116.371	Increased	1.81355	0.506427	3.58107	0.000342186	0.00187425	D_0__Bacteria	D_1__Firmicutes	D_2__Clostridia	D_3__Clostridiales	D_4__Ruminococcaceae	D_5__Negativibacillus	D_6__uncultured bacterium
Probiotic_Bacteria	OTU_610	248.038	Increased	1.74436	0.48202	3.61886	0.000295908	0.00165846	D_0__Bacteria	D_1__Firmicutes	D_2__Clostridia	D_3__Clostridiales	D_4__Lachnospiraceae	NA	NA
Probiotic_Bacteria	OTU_1273	313.629	Increased	1.70476	0.497237	3.42846	0.000607013	0.00311256	D_0__Bacteria	D_1__Firmicutes	D_2__Clostridia	D_3__Clostridiales	D_4__Lachnospiraceae	D_5__[Ruminococcus] torques group	NA
Probiotic_Bacteria	OTU_722	442.579	Increased	0.991747	0.270512	3.66618	0.000246201	0.00141272	D_0__Bacteria	D_1__Firmicutes	D_2__Clostridia	D_3__Clostridiales	D_4__Ruminococcaceae	D_5__Ruminiclostridium 9	NA
Probiotic_Bacteria	OTU_1256	126.759	Decreased	-1.20155	0.412672	-2.91163	0.00359551	0.0152021	D_0__Bacteria	D_1__Firmicutes	D_2__Clostridia	D_3__Clostridiales	D_4__Lachnospiraceae	NA	NA
Probiotic_Bacteria	OTU_841	95.0647	Decreased	-1.319	0.505691	-2.60831	0.00909902	0.0338239	D_0__Bacteria	D_1__Firmicutes	D_2__Clostridia	D_3__Clostridiales	D_4__Ruminococcaceae	NA	NA
Probiotic_Bacteria	OTU_1300	64.5738	Decreased	-2.0472	0.549891	-3.72292	0.000196931	0.00121431	D_0__Bacteria	D_1__Firmicutes	D_2__Clostridia	D_3__Clostridiales	D_4__Lachnospiraceae	NA	NA
Probiotic_Bacteria	OTU_1025	11.2626	Decreased	-2.29235	0.854562	-2.68248	0.00730776	0.0288716	D_0__Bacteria	D_1__Firmicutes	D_2__Clostridia	D_3__Clostridiales	D_4__Ruminococcaceae	D_5__Ruminiclostridium	D_6__uncultured bacterium
Probiotic_Bacteria	OTU_1226	69.2918	Decreased	-2.62419	0.814643	-3.22128	0.0012762	0.00603067	D_0__Bacteria	D_1__Firmicutes	D_2__Clostridia	D_3__Clostridiales	D_4__Lachnospiraceae	NA	NA
Probiotic_Bacteria	OTU_1067	1085.06	Decreased	-3.03159	0.354532	-8.55097	1.22056e-17	3.67693e-16	D_0__Bacteria	D_1__Firmicutes	D_2__Clostridia	D_3__Clostridiales	D_4__Lachnospiraceae	D_5__Eisenbergiella	NA
Probiotic_Bacteria	OTU_17	16.7267	Decreased	-3.03672	0.991419	-3.06301	0.00219124	0.00996394	D_0__Bacteria	D_1__Firmicutes	D_2__Erysipelotrichia	D_3__Erysipelotrichales	D_4__Erysipelotrichaceae	D_5__Erysipelatoclostridium	D_6__Clostridiales bacterium CHKCI006
Probiotic_Bacteria	OTU_1293	87.6729	Decreased	-3.29474	0.744695	-4.42428	9.67648e-06	6.85892e-05	D_0__Bacteria	D_1__Firmicutes	D_2__Clostridia	D_3__Clostridiales	D_4__Lachnospiraceae	NA	NA
Probiotic_Bacteria	OTU_850	6.5687	Decreased	-3.75651	1.45012	-2.59048	0.0095841	0.0349965	D_0__Bacteria	D_1__Firmicutes	D_2__Clostridia	D_3__Clostridiales	D_4__Ruminococcaceae	NA	NA
Probiotic_Bacteria	OTU_631	9.67361	Decreased	-5.73919	2.01964	-2.84168	0.00448763	0.0183308	D_0__Bacteria	D_1__Firmicutes	D_2__Clostridia	D_3__Clostridiales	D_4__Ruminococcaceae	D_5__Ruminococcaceae UCG-014	NA
Probiotic_Bacteria	OTU_506	52.2621	Decreased	-6.04155	1.62809	-3.71083	0.000206584	0.00121431	D_0__Bacteria	D_1__Firmicutes	D_2__Clostridia	D_3__Clostridiales	D_4__Clostridiales vadinBB60 group	D_5__uncultured bacterium	D_6__uncultured bacterium
Probiotic_Bacteria	OTU_731	13.0543	Decreased	-6.37556	1.38937	-4.5888	4.45798e-06	3.58124e-05	D_0__Bacteria	D_1__Firmicutes	D_2__Clostridia	D_3__Clostridiales	D_4__Ruminococcaceae	NA	NA
Probiotic_Bacteria	OTU_499	11.9207	Decreased	-6.64342	1.63264	-4.06912	4.71917e-05	0.000307384	D_0__Bacteria	D_1__Firmicutes	D_2__Clostridia	D_3__Clostridiales	D_4__Clostridiales vadinBB60 group	D_5__uncultured bacterium	D_6__uncultured bacterium
Probiotic_Bacteria	OTU_1236	14.1248	Decreased	-7.60581	2.14244	-3.55008	0.000385117	0.00206251	D_0__Bacteria	D_1__Firmicutes	D_2__Clostridia	D_3__Clostridiales	D_4__Lachnospiraceae	NA	NA
Probiotic_Bacteria	OTU_505	59.4298	Decreased	-8.46661	2.05871	-4.11258	3.91268e-05	0.000261932	D_0__Bacteria	D_1__Firmicutes	D_2__Clostridia	D_3__Clostridiales	D_4__Clostridiales vadinBB60 group	D_5__uncultured bacterium	D_6__uncultured bacterium
Probiotic_Bacteria	OTU_213	400.09	Decreased	-17.5914	6.09294	-2.88717	0.00388721	0.016152	D_0__Bacteria	D_1__Firmicutes	D_2__Clostridia	D_3__Clostridiales	D_4__Clostridiales vadinBB60 group	NA	NA
Probiotic_Bacteria	OTU_431	13.3562	Decreased	-18.9753	3.28571	-5.77511	7.69029e-09	8.82552e-08	D_0__Bacteria	D_1__Firmicutes	D_2__Clostridia	D_3__Clostridiales	D_4__Ruminococcaceae	D_5__Ruminococcaceae UCG-013	D_6__uncultured bacterium
Probiotic_Bacteria	OTU_52	9.44885	Decreased	-18.9932	2.81543	-6.74611	1.51864e-11	2.61424e-10	D_0__Bacteria	D_1__Firmicutes	D_2__Bacilli	D_3__Lactobacillales	D_4__Lactobacillaceae	D_5__Lactobacillus	NA
Probiotic_Bacteria	OTU_165	1015.4	Decreased	-24.3051	1.2698	-19.1409	1.15165e-81	1.38773e-79	D_0__Bacteria	D_1__Firmicutes	D_2__Clostridia	D_3__Clostridiales	D_4__Clostridiales vadinBB60 group	D_5__uncultured bacterium	D_6__uncultured bacterium
Probiotic_Bacteria	OTU_643	5.59903	Decreased	-29.5855	5.10863	-5.79128	6.98508e-09	8.41702e-08	D_0__Bacteria	D_1__Firmicutes	D_2__Clostridia	D_3__Clostridiales	D_4__Ruminococcaceae	D_5__Ruminococcaceae UCG-014	NA
Probiotic_Yeast	OTU_498	141.042	Increased	30	1.85439	16.1778	7.23202e-59	1.92372e-56	D_0__Bacteria	D_1__Firmicutes	D_2__Clostridia	D_3__Clostridiales	D_4__Clostridiales vadinBB60 group	D_5__uncultured bacterium	D_6__uncultured bacterium
Probiotic_Yeast	OTU_547	66.9355	Increased	24.8536	3.68183	6.75034	1.47503e-11	2.30799e-10	D_0__Bacteria	D_1__Firmicutes	D_2__Clostridia	D_3__Clostridiales	D_4__Clostridiales vadinBB60 group	NA	NA
Probiotic_Yeast	OTU_141	399.488	Increased	22.4481	1.82212	12.3198	7.09074e-35	4.71534e-33	D_0__Bacteria	D_1__Firmicutes	D_2__Clostridia	D_3__Clostridiales	D_4__Clostridiales vadinBB60 group	D_5__uncultured Firmicutes bacterium	D_6__uncultured Firmicutes bacterium
Probiotic_Yeast	OTU_1012	18.6117	Increased	20.0204	2.13051	9.39699	5.61446e-21	1.65939e-19	D_0__Bacteria	D_1__Firmicutes	D_2__Clostridia	D_3__Clostridiales	D_4__Ruminococcaceae	D_5__Ruminococcaceae UCG-005	NA
Probiotic_Yeast	OTU_505	59.4298	Increased	19.9905	1.95784	10.2105	1.77918e-24	6.7609e-23	D_0__Bacteria	D_1__Firmicutes	D_2__Clostridia	D_3__Clostridiales	D_4__Clostridiales vadinBB60 group	D_5__uncultured bacterium	D_6__uncultured bacterium
Probiotic_Yeast	OTU_1074	481.967	Increased	19.6624	1.50412	13.0724	4.73581e-39	4.19909e-37	D_0__Bacteria	D_1__Firmicutes	D_2__Clostridia	D_3__Clostridiales	D_4__Lachnospiraceae	D_5__Lachnospiraceae NK4A136 group	NA
Probiotic_Yeast	OTU_636	26.6001	Increased	17.7016	2.23482	7.92082	2.35947e-15	4.82784e-14	D_0__Bacteria	D_1__Firmicutes	D_2__Clostridia	D_3__Clostridiales	D_4__Ruminococcaceae	D_5__Ruminococcaceae UCG-014	NA
Probiotic_Yeast	OTU_706	48.4142	Increased	17.006	1.60683	10.5836	3.55118e-26	1.57436e-24	D_0__Bacteria	D_1__Firmicutes	D_2__Clostridia	D_3__Clostridiales	D_4__Ruminococcaceae	D_5__Ruminococcaceae NK4A214 group	NA
Probiotic_Yeast	OTU_793	248.45	Increased	15.2936	1.51946	10.0652	7.876e-24	2.61877e-22	D_0__Bacteria	D_1__Firmicutes	D_2__Clostridia	D_3__Clostridiales	D_4__Ruminococcaceae	D_5__Faecalibacterium	D_6__uncultured bacterium
Probiotic_Yeast	OTU_85	35.4248	Increased	10.9547	1.64081	6.67642	2.44842e-11	3.61821e-10	D_0__Bacteria	D_1__Tenericutes	D_2__Mollicutes	D_3__Mollicutes RF39	D_4__uncultured bacterium	D_5__uncultured bacterium	D_6__uncultured bacterium
Probiotic_Yeast	OTU_860	99.7332	Increased	10.3843	1.16687	8.89928	5.6209e-19	1.49516e-17	D_0__Bacteria	D_1__Firmicutes	D_2__Clostridia	D_3__Clostridiales	D_4__Ruminococcaceae	D_5__Ruminiclostridium 5	D_6__uncultured bacterium
Probiotic_Yeast	OTU_1227	16.2442	Increased	9.5825	1.69962	5.63803	1.72002e-08	2.1787e-07	D_0__Bacteria	D_1__Firmicutes	D_2__Clostridia	D_3__Clostridiales	D_4__Lachnospiraceae	NA	NA
Probiotic_Yeast	OTU_121	41.2778	Increased	9.50297	1.35571	7.00961	2.38982e-12	4.54066e-11	D_0__Bacteria	D_1__Firmicutes	D_2__Erysipelotrichia	D_3__Erysipelotrichales	D_4__Erysipelotrichaceae	NA	NA
Probiotic_Yeast	OTU_49	21.5009	Increased	8.81492	1.66421	5.29675	1.17885e-07	1.36337e-06	D_0__Bacteria	D_1__Firmicutes	D_2__Bacilli	D_3__Lactobacillales	D_4__Lactobacillaceae	D_5__Lactobacillus	NA
Probiotic_Yeast	OTU_417	16.7519	Increased	7.86172	1.13322	6.93749	3.99128e-12	7.07787e-11	D_0__Bacteria	D_1__Firmicutes	D_2__Clostridia	D_3__Clostridiales	D_4__Clostridiales vadinBB60 group	NA	NA
Probiotic_Yeast	OTU_124	6.04337	Increased	7.82278	2.8513	2.74358	0.00607723	0.0316969	D_0__Bacteria	D_1__Firmicutes	D_2__Erysipelotrichia	D_3__Erysipelotrichales	D_4__Erysipelotrichaceae	D_5__Merdibacter	D_6__uncultured bacterium
Probiotic_Yeast	OTU_634	5.38471	Increased	7.58257	2.91788	2.59866	0.00935891	0.0452631	D_0__Bacteria	D_1__Firmicutes	D_2__Clostridia	D_3__Clostridiales	D_4__Ruminococcaceae	D_5__Ruminococcaceae UCG-014	D_6__uncultured bacterium
Probiotic_Yeast	OTU_432	4.6944	Increased	7.1619	1.78608	4.00985	6.07576e-05	0.000521339	D_0__Bacteria	D_1__Firmicutes	D_2__Clostridia	D_3__Clostridiales	D_4__Ruminococcaceae	D_5__Ruminococcaceae UCG-013	D_6__uncultured bacterium
Probiotic_Yeast	OTU_877	17.924	Increased	6.85074	1.25854	5.44341	5.22701e-08	6.31993e-07	D_0__Bacteria	D_1__Firmicutes	D_2__Clostridia	D_3__Clostridiales	D_4__Ruminococcaceae	D_5__Angelakisella	D_6__uncultured bacterium
Probiotic_Yeast	OTU_835	1.94055	Increased	6.81942	1.63133	4.18028	2.91152e-05	0.000267057	D_0__Bacteria	D_1__Firmicutes	D_2__Clostridia	D_3__Clostridiales	D_4__Ruminococcaceae	D_5__uncultured	D_6__uncultured Ruminococcus sp.
Probiotic_Yeast	OTU_19	9.72595	Increased	6.22907	1.47038	4.23638	2.27153e-05	0.000215795	D_0__Bacteria	D_1__Firmicutes	D_2__Erysipelotrichia	D_3__Erysipelotrichales	D_4__Erysipelotrichaceae	D_5__Erysipelatoclostridium	D_6__bacterium ic1391
Probiotic_Yeast	OTU_1243	4.18951	Increased	5.50944	1.63454	3.37064	0.00074993	0.0051149	D_0__Bacteria	D_1__Firmicutes	D_2__Clostridia	D_3__Clostridiales	D_4__Lachnospiraceae	D_5__[Eubacterium] ventriosum group	D_6__uncultured Clostridiales bacterium
Probiotic_Yeast	OTU_1252	12.0146	Increased	4.97092	1.42953	3.47731	0.000506476	0.00354533	D_0__Bacteria	D_1__Firmicutes	D_2__Clostridia	D_3__Clostridiales	D_4__Lachnospiraceae	NA	NA
Probiotic_Yeast	OTU_1050	12.4414	Increased	4.26498	1.5962	2.67195	0.00754115	0.037848	D_0__Bacteria	D_1__Firmicutes	D_2__Clostridia	D_3__Clostridiales	D_4__Lachnospiraceae	D_5__GCA-900066575	NA
Probiotic_Yeast	OTU_961	7.44711	Increased	4.0799	1.40884	2.89593	0.00378042	0.0218607	D_0__Bacteria	D_1__Firmicutes	D_2__Clostridia	D_3__Clostridiales	D_4__Ruminococcaceae	D_5__GCA-900066225	NA
Probiotic_Yeast	OTU_1009	38.0932	Increased	3.4789	1.26042	2.76011	0.0057782	0.03074	D_0__Bacteria	D_1__Firmicutes	D_2__Clostridia	D_3__Clostridiales	D_4__Ruminococcaceae	NA	NA
Probiotic_Yeast	OTU_1016	296.133	Increased	3.29526	0.868545	3.794	0.000148237	0.00119488	D_0__Bacteria	D_1__Firmicutes	D_2__Clostridia	D_3__Clostridiales	D_4__Ruminococcaceae	D_5__Ruminococcaceae UCG-005	NA
Probiotic_Yeast	OTU_642	187.61	Increased	3.10942	0.630426	4.93225	8.12875e-07	8.31634e-06	D_0__Bacteria	D_1__Firmicutes	D_2__Clostridia	D_3__Clostridiales	D_4__Ruminococcaceae	D_5__Ruminococcaceae UCG-014	NA
Probiotic_Yeast	OTU_845	37.0271	Increased	3.08375	1.04904	2.93959	0.00328647	0.0194267	D_0__Bacteria	D_1__Firmicutes	D_2__Clostridia	D_3__Clostridiales	D_4__Ruminococcaceae	NA	NA
Probiotic_Yeast	OTU_25	252.135	Increased	2.40826	0.772833	3.11614	0.00183235	0.0115422	D_0__Bacteria	D_1__Firmicutes	D_2__Erysipelotrichia	D_3__Erysipelotrichales	D_4__Erysipelotrichaceae	D_5__Turicibacter	NA
Probiotic_Yeast	OTU_927	407.376	Increased	1.99993	0.645558	3.09799	0.00194837	0.0117788	D_0__Bacteria	D_1__Firmicutes	D_2__Clostridia	D_3__Clostridiales	D_4__Ruminococcaceae	D_5__Candidatus Soleaferrea	NA
Probiotic_Yeast	OTU_300	750.107	Increased	1.56122	0.448751	3.47903	0.00050323	0.00354533	D_0__Bacteria	D_1__Firmicutes	D_2__Clostridia	D_3__Clostridiales	D_4__Clostridiales vadinBB60 group	D_5__uncultured bacterium	D_6__uncultured bacterium
Probiotic_Yeast	OTU_684	163.121	Increased	1.47433	0.514197	2.86725	0.00414052	0.0234336	D_0__Bacteria	D_1__Firmicutes	D_2__Clostridia	D_3__Clostridiales	D_4__Ruminococcaceae	D_5__Oscillibacter	NA
Probiotic_Yeast	OTU_775	385.803	Decreased	-1.34364	0.385634	-3.48425	0.000493519	0.00354533	D_0__Bacteria	D_1__Firmicutes	D_2__Clostridia	D_3__Clostridiales	D_4__Ruminococcaceae	D_5__uncultured	NA
Probiotic_Yeast	OTU_728	118.815	Decreased	-1.58528	0.447451	-3.54293	0.000395712	0.00300741	D_0__Bacteria	D_1__Firmicutes	D_2__Clostridia	D_3__Clostridiales	D_4__Ruminococcaceae	NA	NA
Probiotic_Yeast	OTU_1226	69.2918	Decreased	-2.26178	0.813773	-2.77938	0.00544627	0.0295655	D_0__Bacteria	D_1__Firmicutes	D_2__Clostridia	D_3__Clostridiales	D_4__Lachnospiraceae	NA	NA
Probiotic_Yeast	OTU_841	95.0647	Decreased	-2.54103	0.508032	-5.00172	5.68219e-07	6.04585e-06	D_0__Bacteria	D_1__Firmicutes	D_2__Clostridia	D_3__Clostridiales	D_4__Ruminococcaceae	NA	NA
Probiotic_Yeast	OTU_973	17.5787	Decreased	-3.39306	0.936045	-3.62489	0.000289086	0.00226167	D_0__Bacteria	D_1__Firmicutes	D_2__Clostridia	D_3__Clostridiales	D_4__Ruminococcaceae	D_5__Angelakisella	D_6__Angelakisella massiliensis
Probiotic_Yeast	OTU_771	58.8631	Decreased	-3.39619	1.19505	-2.84189	0.00448472	0.0248528	D_0__Bacteria	D_1__Firmicutes	D_2__Clostridia	D_3__Clostridiales	D_4__Ruminococcaceae	NA	NA
Probiotic_Yeast	OTU_639	41.862	Decreased	-3.68579	1.16207	-3.17176	0.00151518	0.00983022	D_0__Bacteria	D_1__Firmicutes	D_2__Clostridia	D_3__Clostridiales	D_4__Ruminococcaceae	D_5__Ruminococcaceae UCG-014	D_6__uncultured bacterium
Probiotic_Yeast	OTU_731	13.0543	Decreased	-4.32042	1.28939	-3.35075	0.000805941	0.00535951	D_0__Bacteria	D_1__Firmicutes	D_2__Clostridia	D_3__Clostridiales	D_4__Ruminococcaceae	NA	NA
Probiotic_Yeast	OTU_794	53.9378	Decreased	-4.85346	1.5602	-3.11079	0.00186585	0.0115422	D_0__Bacteria	D_1__Firmicutes	D_2__Clostridia	D_3__Clostridiales	D_4__Ruminococcaceae	D_5__Anaerofilum	D_6__uncultured bacterium
Probiotic_Yeast	OTU_165	1015.4	Decreased	-5.53626	1.09813	-5.04155	4.6178e-07	5.11807e-06	D_0__Bacteria	D_1__Firmicutes	D_2__Clostridia	D_3__Clostridiales	D_4__Clostridiales vadinBB60 group	D_5__uncultured bacterium	D_6__uncultured bacterium
Probiotic_Yeast	OTU_1262	27.4911	Decreased	-6.09063	2.2693	-2.68393	0.00727622	0.0372206	D_0__Bacteria	D_1__Firmicutes	D_2__Clostridia	D_3__Clostridiales	D_4__Lachnospiraceae	NA	NA
Probiotic_Yeast	OTU_1266	10.6338	Decreased	-6.63873	1.73822	-3.81927	0.00013385	0.00111263	D_0__Bacteria	D_1__Firmicutes	D_2__Clostridia	D_3__Clostridiales	D_4__Lachnospiraceae	NA	NA
Probiotic_Yeast	OTU_957	7.75452	Decreased	-6.66034	0.827194	-8.05173	8.16322e-16	1.80951e-14	D_0__Bacteria	D_1__Firmicutes	D_2__Clostridia	D_3__Clostridiales	D_4__Ruminococcaceae	D_5__uncultured	D_6__human gut metagenome
Probiotic_Yeast	OTU_685	20.168	Decreased	-6.70035	1.12928	-5.93328	2.96946e-09	4.15725e-08	D_0__Bacteria	D_1__Firmicutes	D_2__Clostridia	D_3__Clostridiales	D_4__Ruminococcaceae	D_5__Oscillibacter	D_6__uncultured bacterium
Probiotic_Yeast	OTU_499	11.9207	Decreased	-6.74039	1.63264	-4.12851	3.65115e-05	0.000323735	D_0__Bacteria	D_1__Firmicutes	D_2__Clostridia	D_3__Clostridiales	D_4__Clostridiales vadinBB60 group	D_5__uncultured bacterium	D_6__uncultured bacterium
Probiotic_Yeast	OTU_1004	64.7694	Decreased	-8.37492	1.0383	-8.06601	7.26328e-16	1.75639e-14	D_0__Bacteria	D_1__Firmicutes	D_2__Clostridia	D_3__Clostridiales	D_4__Ruminococcaceae	D_5__[Eubacterium] coprostanoligenes group	D_6__uncultured bacterium
Probiotic_Yeast	OTU_806	61.8983	Decreased	-14.2083	3.23809	-4.38787	1.14469e-05	0.000112773	D_0__Bacteria	D_1__Firmicutes	D_2__Clostridia	D_3__Clostridiales	D_4__Ruminococcaceae	D_5__Faecalibacterium	D_6__bacterium ic1379
Probiotic_Yeast	OTU_213	400.09	Decreased	-15.9559	6.09294	-2.61874	0.00882542	0.0434734	D_0__Bacteria	D_1__Firmicutes	D_2__Clostridia	D_3__Clostridiales	D_4__Clostridiales vadinBB60 group	NA	NA
Probiotic_Yeast	OTU_52	9.44885	Decreased	-19.209	2.81543	-6.82275	8.93171e-12	1.4849e-10	D_0__Bacteria	D_1__Firmicutes	D_2__Bacilli	D_3__Lactobacillales	D_4__Lactobacillaceae	D_5__Lactobacillus	NA
Probiotic_Yeast	OTU_1288	34.9367	Decreased	-20.5889	1.72899	-11.908	1.07528e-32	5.72051e-31	D_0__Bacteria	D_1__Firmicutes	D_2__Clostridia	D_3__Clostridiales	D_4__Lachnospiraceae	D_5__Lachnoclostridium	D_6__Eubacterium sp. Marseille-P3202
Probiotic_Yeast	OTU_82	150.189	Decreased	-23.1084	1.70121	-13.5835	5.01376e-42	6.66829e-40	D_0__Bacteria	D_1__Tenericutes	D_2__Mollicutes	D_3__Mollicutes RF39	NA	NA	NA
Probiotic_Yeast	OTU_643	5.59903	Decreased	-29.7201	5.10863	-5.81761	5.96937e-09	7.93926e-08	D_0__Bacteria	D_1__Firmicutes	D_2__Clostridia	D_3__Clostridiales	D_4__Ruminococcaceae	D_5__Ruminococcaceae UCG-014	NA
