# Supplementary material for: Performance of distinct microbial based solutions in a Campylobacter infection challenge model in poultry
Source: Anim Microbiome. 2022 Jan 3;4:2. doi: 10.1186/s42523-021-00157-6 (PMC8722297; doi:10.1186/s42523-021-00157-6)
Supplement: Supplementary file 3 — Additional file 3. Table S3. Results from differential abundance analyses with DESeq2, comparing the bacitracin group to the untreated group in the absence of C. jejuni challenge. [file 42523_2021_157_MOESM3_ESM.xlsx]

## Sheet: sigres_b
Supplemental Table 3. Results from differential abundance analyses with DESeq2, comparing the bacitracin group to the untreated group in the absence of C. jejuni challenge.
Time_Point	OTU_ID	baseMean	Relative_Abundance	log2FoldChange	lfcSE	stat	pvalue	padj	Kingdom	Phylum	Class	Order	Family	Genus	Species
30d	OTU_52	9.44885	Increased	22.5208	2.81074	8.0124	1.12493e-15	2.25924e-14	D_0__Bacteria	D_1__Firmicutes	D_2__Bacilli	D_3__Lactobacillales	D_4__Lactobacillaceae	D_5__Lactobacillus	NA
30d	OTU_793	248.45	Increased	21.0178	1.40914	14.9154	2.61838e-50	3.15515e-48	D_0__Bacteria	D_1__Firmicutes	D_2__Clostridia	D_3__Clostridiales	D_4__Ruminococcaceae	D_5__Faecalibacterium	D_6__uncultured bacterium
30d	OTU_1074	481.967	Increased	17.54	1.50388	11.6631	1.9666e-31	6.77071e-30	D_0__Bacteria	D_1__Firmicutes	D_2__Clostridia	D_3__Clostridiales	D_4__Lachnospiraceae	D_5__Lachnospiraceae NK4A136 group	NA
30d	OTU_631	9.67361	Increased	17.4311	2.01998	8.62933	6.17103e-18	1.35202e-16	D_0__Bacteria	D_1__Firmicutes	D_2__Clostridia	D_3__Clostridiales	D_4__Ruminococcaceae	D_5__Ruminococcaceae UCG-014	NA
30d	OTU_632	78.2228	Increased	14.7903	1.19028	12.4259	1.89091e-35	9.11421e-34	D_0__Bacteria	D_1__Firmicutes	D_2__Clostridia	D_3__Clostridiales	D_4__Ruminococcaceae	D_5__Ruminococcaceae UCG-014	NA
30d	OTU_993	5.9257	Increased	14.028	5.33909	2.62741	0.00860376	0.0357501	D_0__Bacteria	D_1__Firmicutes	D_2__Clostridia	D_3__Clostridiales	D_4__Ruminococcaceae	D_5__[Eubacterium] coprostanoligenes group	NA
30d	OTU_583	32.1924	Increased	11.818	3.97093	2.97612	0.00291917	0.0149685	D_0__Bacteria	D_1__Verrucomicrobia	D_2__Verrucomicrobiae	D_3__Verrucomicrobiales	D_4__Akkermansiaceae	D_5__Akkermansia	D_6__uncultured bacterium
30d	OTU_273	128.068	Increased	11.7418	0.960642	12.2229	2.34708e-34	9.42742e-33	D_0__Bacteria	D_1__Firmicutes	D_2__Clostridia	D_3__Clostridiales	D_4__Clostridiales vadinBB60 group	D_5__uncultured bacterium	D_6__uncultured bacterium
30d	OTU_841	95.0647	Increased	11.1603	0.818916	13.6281	2.72437e-42	1.64143e-40	D_0__Bacteria	D_1__Firmicutes	D_2__Clostridia	D_3__Clostridiales	D_4__Ruminococcaceae	NA	NA
30d	OTU_1288	34.9367	Increased	10.754	1.72189	6.24548	4.22487e-10	5.35892e-09	D_0__Bacteria	D_1__Firmicutes	D_2__Clostridia	D_3__Clostridiales	D_4__Lachnospiraceae	D_5__Lachnoclostridium	D_6__Eubacterium sp. Marseille-P3202
30d	OTU_1004	64.7694	Increased	10.3753	1.03789	9.99646	1.57944e-23	4.2294e-22	D_0__Bacteria	D_1__Firmicutes	D_2__Clostridia	D_3__Clostridiales	D_4__Ruminococcaceae	D_5__[Eubacterium] coprostanoligenes group	D_6__uncultured bacterium
30d	OTU_889	45.54	Increased	8.70218	1.32158	6.58466	4.55933e-11	6.86749e-10	D_0__Bacteria	D_1__Firmicutes	D_2__Clostridia	D_3__Clostridiales	D_4__Ruminococcaceae	NA	NA
30d	OTU_850	6.5687	Increased	8.55184	1.4319	5.97237	2.33836e-09	2.81772e-08	D_0__Bacteria	D_1__Firmicutes	D_2__Clostridia	D_3__Clostridiales	D_4__Ruminococcaceae	NA	NA
30d	OTU_1255	16.2328	Increased	8.50698	1.18211	7.19646	6.1798e-13	9.92889e-12	D_0__Bacteria	D_1__Firmicutes	D_2__Clostridia	D_3__Clostridiales	D_4__Lachnospiraceae	NA	NA
30d	OTU_1025	11.2626	Increased	7.95957	1.02531	7.76307	8.28987e-15	1.53681e-13	D_0__Bacteria	D_1__Firmicutes	D_2__Clostridia	D_3__Clostridiales	D_4__Ruminococcaceae	D_5__Ruminiclostridium	D_6__uncultured bacterium
30d	OTU_1227	16.2442	Increased	7.80575	1.70201	4.5862	4.51393e-06	4.0291e-05	D_0__Bacteria	D_1__Firmicutes	D_2__Clostridia	D_3__Clostridiales	D_4__Lachnospiraceae	NA	NA
30d	OTU_123	8.63039	Increased	7.48893	1.67263	4.47735	7.55761e-06	6.50494e-05	D_0__Bacteria	D_1__Firmicutes	D_2__Erysipelotrichia	D_3__Erysipelotrichales	D_4__Erysipelotrichaceae	D_5__uncultured	D_6__Clostridiales bacterium 60-7e
30d	OTU_1266	10.6338	Increased	7.39282	1.7397	4.24949	2.14254e-05	0.000166565	D_0__Bacteria	D_1__Firmicutes	D_2__Clostridia	D_3__Clostridiales	D_4__Lachnospiraceae	NA	NA
30d	OTU_1252	12.0146	Increased	7.23446	1.41651	5.10724	3.26892e-07	3.75147e-06	D_0__Bacteria	D_1__Firmicutes	D_2__Clostridia	D_3__Clostridiales	D_4__Lachnospiraceae	NA	NA
30d	OTU_1234	9.12926	Increased	7.22953	1.47775	4.89226	9.96836e-07	1.04451e-05	D_0__Bacteria	D_1__Firmicutes	D_2__Clostridia	D_3__Clostridiales	D_4__Lachnospiraceae	D_5__Blautia	NA
30d	OTU_600	20.2639	Increased	7.13403	1.45572	4.9007	9.54955e-07	1.04451e-05	D_0__Bacteria	D_1__Firmicutes	D_2__Clostridia	D_3__Clostridiales	D_4__Lachnospiraceae	NA	NA
30d	OTU_1264	4.16891	Increased	7.10697	2.79137	2.54605	0.0108949	0.044503	D_0__Bacteria	D_1__Firmicutes	D_2__Clostridia	D_3__Clostridiales	D_4__Lachnospiraceae	NA	NA
30d	OTU_19	9.72595	Increased	7.05848	1.46876	4.80573	1.54185e-06	1.48635e-05	D_0__Bacteria	D_1__Firmicutes	D_2__Erysipelotrichia	D_3__Erysipelotrichales	D_4__Erysipelotrichaceae	D_5__Erysipelatoclostridium	D_6__bacterium ic1391
30d	OTU_1046	3.07487	Increased	7.0293	2.0679	3.39925	0.000675698	0.00407108	D_0__Bacteria	D_1__Firmicutes	D_2__Clostridia	D_3__Clostridiales	D_4__Lachnospiraceae	D_5__Anaerostipes	D_6__uncultured bacterium
30d	OTU_1024	27.0854	Increased	6.93118	0.894143	7.75176	9.06273e-15	1.56008e-13	D_0__Bacteria	D_1__Firmicutes	D_2__Clostridia	D_3__Clostridiales	D_4__Ruminococcaceae	NA	NA
30d	OTU_1247	4.05684	Increased	6.20928	2.10372	2.95157	0.00316165	0.0158741	D_0__Bacteria	D_1__Firmicutes	D_2__Clostridia	D_3__Clostridiales	D_4__Lachnospiraceae	NA	NA
30d	OTU_927	407.376	Increased	6.14186	0.649749	9.45267	3.30286e-21	7.95989e-20	D_0__Bacteria	D_1__Firmicutes	D_2__Clostridia	D_3__Clostridiales	D_4__Ruminococcaceae	D_5__Candidatus Soleaferrea	NA
30d	OTU_985	59.9628	Increased	6.03508	0.93293	6.46895	9.86839e-11	1.39899e-09	D_0__Bacteria	D_1__Firmicutes	D_2__Clostridia	D_3__Clostridiales	D_4__Ruminococcaceae	NA	NA
30d	OTU_1244	6.36841	Increased	5.9913	1.54352	3.88159	0.000103775	0.000714563	D_0__Bacteria	D_1__Firmicutes	D_2__Clostridia	D_3__Clostridiales	D_4__Lachnospiraceae	D_5__Shuttleworthia	D_6__uncultured bacterium
30d	OTU_55	3.02175	Increased	5.89319	2.07991	2.83339	0.00460577	0.0217645	D_0__Bacteria	D_1__Firmicutes	D_2__Bacilli	D_3__Lactobacillales	D_4__Streptococcaceae	D_5__Streptococcus	NA
30d	OTU_633	9.1426	Increased	5.38402	1.66887	3.22616	0.00125465	0.00719932	D_0__Bacteria	D_1__Firmicutes	D_2__Clostridia	D_3__Clostridiales	D_4__Ruminococcaceae	D_5__Ruminococcaceae UCG-014	D_6__uncultured bacterium
30d	OTU_980	17.3508	Increased	5.15973	1.37411	3.75498	0.000173358	0.00116053	D_0__Bacteria	D_1__Firmicutes	D_2__Clostridia	D_3__Clostridiales	D_4__Ruminococcaceae	D_5__GCA-900066225	D_6__uncultured bacterium
30d	OTU_499	11.9207	Increased	5.04062	1.65126	3.05259	0.00226876	0.0124783	D_0__Bacteria	D_1__Firmicutes	D_2__Clostridia	D_3__Clostridiales	D_4__Clostridiales vadinBB60 group	D_5__uncultured bacterium	D_6__uncultured bacterium
30d	OTU_1290	18.2053	Increased	4.79129	1.1915	4.02121	5.78998e-05	0.000422844	D_0__Bacteria	D_1__Firmicutes	D_2__Clostridia	D_3__Clostridiales	D_4__Lachnospiraceae	NA	NA
30d	OTU_530	14.3714	Increased	4.17008	1.39075	2.99844	0.0027137	0.0142174	D_0__Bacteria	D_1__Firmicutes	D_2__Clostridia	D_3__Clostridiales	D_4__Christensenellaceae	D_5__Christensenellaceae R-7 group	NA
30d	OTU_1020	145.976	Increased	4.13883	0.989901	4.18106	2.90157e-05	0.000218525	D_0__Bacteria	D_1__Firmicutes	D_2__Clostridia	D_3__Clostridiales	D_4__Ruminococcaceae	NA	NA
30d	OTU_860	99.7332	Increased	3.51252	1.24414	2.82325	0.00475388	0.0220324	D_0__Bacteria	D_1__Firmicutes	D_2__Clostridia	D_3__Clostridiales	D_4__Ruminococcaceae	D_5__Ruminiclostridium 5	D_6__uncultured bacterium
30d	OTU_165	1015.4	Increased	3.11059	1.09421	2.84276	0.00447246	0.0215572	D_0__Bacteria	D_1__Firmicutes	D_2__Clostridia	D_3__Clostridiales	D_4__Clostridiales vadinBB60 group	D_5__uncultured bacterium	D_6__uncultured bacterium
30d	OTU_648	52.9666	Increased	2.37551	0.848844	2.79853	0.00513366	0.0233436	D_0__Bacteria	D_1__Firmicutes	D_2__Clostridia	D_3__Clostridiales	D_4__Ruminococcaceae	D_5__Ruminococcaceae UCG-014	NA
30d	OTU_300	750.107	Increased	2.1709	0.449106	4.83384	1.33927e-06	1.34485e-05	D_0__Bacteria	D_1__Firmicutes	D_2__Clostridia	D_3__Clostridiales	D_4__Clostridiales vadinBB60 group	D_5__uncultured bacterium	D_6__uncultured bacterium
30d	OTU_855	208.445	Decreased	-1.0897	0.401292	-2.71547	0.00661821	0.0284819	D_0__Bacteria	D_1__Firmicutes	D_2__Clostridia	D_3__Clostridiales	D_4__Ruminococcaceae	D_5__Ruminiclostridium 5	NA
30d	OTU_770	71.5487	Decreased	-2.41689	0.605737	-3.99001	6.60718e-05	0.000468332	D_0__Bacteria	D_1__Firmicutes	D_2__Clostridia	D_3__Clostridiales	D_4__Ruminococcaceae	D_5__Flavonifractor	NA
30d	OTU_1254	96.954	Decreased	-2.44128	0.685196	-3.56289	0.000366797	0.00226661	D_0__Bacteria	D_1__Firmicutes	D_2__Clostridia	D_3__Clostridiales	D_4__Lachnospiraceae	D_5__UC5-1-2E3	D_6__uncultured bacterium
30d	OTU_857	24.5556	Decreased	-2.93157	0.867981	-3.37746	0.000731584	0.00430029	D_0__Bacteria	D_1__Firmicutes	D_2__Clostridia	D_3__Clostridiales	D_4__Ruminococcaceae	NA	NA
30d	OTU_960	30.4063	Decreased	-3.14722	1.14662	-2.74479	0.00605499	0.0269866	D_0__Bacteria	D_1__Firmicutes	D_2__Clostridia	D_3__Clostridiales	D_4__Ruminococcaceae	NA	NA
30d	OTU_771	58.8631	Decreased	-3.35828	1.226	-2.73921	0.00615876	0.0269866	D_0__Bacteria	D_1__Firmicutes	D_2__Clostridia	D_3__Clostridiales	D_4__Ruminococcaceae	NA	NA
30d	OTU_847	42.8486	Decreased	-3.43583	0.803655	-4.27526	1.90918e-05	0.000153371	D_0__Bacteria	D_1__Firmicutes	D_2__Clostridia	D_3__Clostridiales	D_4__Ruminococcaceae	D_5__DTU089	NA
30d	OTU_680	97.0453	Decreased	-3.73834	0.855356	-4.37051	1.23957e-05	0.000103012	D_0__Bacteria	D_1__Firmicutes	D_2__Clostridia	D_3__Clostridiales	D_4__Ruminococcaceae	D_5__Oscillibacter	D_6__uncultured bacterium
30d	OTU_417	16.7519	Decreased	-4.08479	1.1464	-3.56315	0.000366426	0.00226661	D_0__Bacteria	D_1__Firmicutes	D_2__Clostridia	D_3__Clostridiales	D_4__Clostridiales vadinBB60 group	NA	NA
30d	OTU_835	1.94055	Decreased	-4.98283	1.63299	-3.05134	0.0022782	0.0124783	D_0__Bacteria	D_1__Firmicutes	D_2__Clostridia	D_3__Clostridiales	D_4__Ruminococcaceae	D_5__uncultured	D_6__uncultured Ruminococcus sp.
30d	OTU_636	26.6001	Decreased	-5.88015	2.1764	-2.70178	0.00689692	0.0291607	D_0__Bacteria	D_1__Firmicutes	D_2__Clostridia	D_3__Clostridiales	D_4__Ruminococcaceae	D_5__Ruminococcaceae UCG-014	NA
30d	OTU_686	5.9579	Decreased	-6.01481	2.37584	-2.53166	0.0113523	0.0455985	D_0__Bacteria	D_1__Firmicutes	D_2__Clostridia	D_3__Clostridiales	D_4__Ruminococcaceae	D_5__Oscillibacter	D_6__human gut metagenome
30d	OTU_1265	8.8884	Decreased	-6.20714	1.69821	-3.65511	0.000257071	0.00167443	D_0__Bacteria	D_1__Firmicutes	D_2__Clostridia	D_3__Clostridiales	D_4__Lachnospiraceae	NA	NA
30d	OTU_1012	18.6117	Decreased	-6.21352	2.12863	-2.91903	0.00351127	0.0172697	D_0__Bacteria	D_1__Firmicutes	D_2__Clostridia	D_3__Clostridiales	D_4__Ruminococcaceae	D_5__Ruminococcaceae UCG-005	NA
30d	OTU_638	24.7798	Decreased	-6.95277	2.28441	-3.04358	0.00233785	0.0125205	D_0__Bacteria	D_1__Firmicutes	D_2__Clostridia	D_3__Clostridiales	D_4__Ruminococcaceae	D_5__Ruminococcaceae UCG-014	D_6__uncultured bacterium
30d	OTU_961	7.44711	Decreased	-7.03162	1.52419	-4.61334	3.96251e-06	3.67294e-05	D_0__Bacteria	D_1__Firmicutes	D_2__Clostridia	D_3__Clostridiales	D_4__Ruminococcaceae	D_5__GCA-900066225	NA
30d	OTU_1009	38.0932	Decreased	-8.75388	1.39465	-6.27676	3.45696e-10	4.62848e-09	D_0__Bacteria	D_1__Firmicutes	D_2__Clostridia	D_3__Clostridiales	D_4__Ruminococcaceae	NA	NA
30d	OTU_506	52.2621	Decreased	-20.1697	1.83336	-11.0015	3.75939e-28	1.13252e-26	D_0__Bacteria	D_1__Firmicutes	D_2__Clostridia	D_3__Clostridiales	D_4__Clostridiales vadinBB60 group	D_5__uncultured bacterium	D_6__uncultured bacterium
30d	OTU_85	35.4248	Decreased	-22.9464	1.64181	-13.9763	2.1752e-44	1.74741e-42	D_0__Bacteria	D_1__Tenericutes	D_2__Mollicutes	D_3__Mollicutes RF39	D_4__uncultured bacterium	D_5__uncultured bacterium	D_6__uncultured bacterium
30d	OTU_82	150.189	Decreased	-28.664	1.8184	-15.7633	5.56232e-56	1.34052e-53	D_0__Bacteria	D_1__Tenericutes	D_2__Mollicutes	D_3__Mollicutes RF39	NA	NA	NA
39d	OTU_1074	481.967	Increased	29.1179	1.54986	18.7875	9.56264e-79	6.35916e-77	D_0__Bacteria	D_1__Firmicutes	D_2__Clostridia	D_3__Clostridiales	D_4__Lachnospiraceae	D_5__Lachnospiraceae NK4A136 group	NA
39d	OTU_793	248.45	Increased	27.9578	1.45278	19.2444	1.57243e-82	1.39422e-80	D_0__Bacteria	D_1__Firmicutes	D_2__Clostridia	D_3__Clostridiales	D_4__Ruminococcaceae	D_5__Faecalibacterium	D_6__uncultured bacterium
39d	OTU_643	5.59903	Increased	27.8725	5.25205	5.30697	1.1146e-07	9.98085e-07	D_0__Bacteria	D_1__Firmicutes	D_2__Clostridia	D_3__Clostridiales	D_4__Ruminococcaceae	D_5__Ruminococcaceae UCG-014	NA
39d	OTU_632	78.2228	Increased	25.6858	1.06543	24.1084	2.04053e-128	5.4278e-126	D_0__Bacteria	D_1__Firmicutes	D_2__Clostridia	D_3__Clostridiales	D_4__Ruminococcaceae	D_5__Ruminococcaceae UCG-014	NA
39d	OTU_806	61.8983	Increased	22.7221	3.2639	6.96163	3.36354e-12	4.47351e-11	D_0__Bacteria	D_1__Firmicutes	D_2__Clostridia	D_3__Clostridiales	D_4__Ruminococcaceae	D_5__Faecalibacterium	D_6__bacterium ic1379
39d	OTU_498	141.042	Increased	21.9291	1.91127	11.4736	1.79115e-30	4.33134e-29	D_0__Bacteria	D_1__Firmicutes	D_2__Clostridia	D_3__Clostridiales	D_4__Clostridiales vadinBB60 group	D_5__uncultured bacterium	D_6__uncultured bacterium
39d	OTU_52	9.44885	Increased	21.8343	2.89147	7.55128	4.31005e-14	6.3693e-13	D_0__Bacteria	D_1__Firmicutes	D_2__Bacilli	D_3__Lactobacillales	D_4__Lactobacillaceae	D_5__Lactobacillus	NA
39d	OTU_640	2.59433	Increased	20.7864	8.35958	2.48654	0.0128993	0.0490172	D_0__Bacteria	D_1__Firmicutes	D_2__Clostridia	D_3__Clostridiales	D_4__Ruminococcaceae	D_5__Ruminococcaceae UCG-014	D_6__uncultured bacterium
39d	OTU_631	9.67361	Increased	19.5501	2.09174	9.34635	9.07204e-21	1.72369e-19	D_0__Bacteria	D_1__Firmicutes	D_2__Clostridia	D_3__Clostridiales	D_4__Ruminococcaceae	D_5__Ruminococcaceae UCG-014	NA
39d	OTU_505	59.4298	Increased	17.9918	2.02012	8.9063	5.27645e-19	8.77209e-18	D_0__Bacteria	D_1__Firmicutes	D_2__Clostridia	D_3__Clostridiales	D_4__Clostridiales vadinBB60 group	D_5__uncultured bacterium	D_6__uncultured bacterium
39d	OTU_604	21.8214	Increased	17.8777	1.13272	15.783	4.07648e-56	1.80724e-54	D_0__Bacteria	D_1__Firmicutes	D_2__Clostridia	D_3__Clostridiales	D_4__Lachnospiraceae	D_5__Lachnospiraceae UCG-010	D_6__uncultured bacterium
39d	OTU_165	1015.4	Increased	17.1384	1.31342	13.0486	6.46932e-39	2.15105e-37	D_0__Bacteria	D_1__Firmicutes	D_2__Clostridia	D_3__Clostridiales	D_4__Clostridiales vadinBB60 group	D_5__uncultured bacterium	D_6__uncultured bacterium
39d	OTU_98	18.1236	Increased	16.1271	2.53313	6.36647	1.93424e-10	2.14379e-09	D_0__Bacteria	D_1__Tenericutes	D_2__Mollicutes	D_3__Mollicutes RF39	NA	NA	NA
39d	OTU_160	9.28898	Increased	13.7833	3.40691	4.04568	5.21723e-05	0.000301692	D_0__Bacteria	D_1__Firmicutes	D_2__Clostridia	D_3__Clostridiales	NA	NA	NA
39d	OTU_273	128.068	Increased	11.1782	0.998576	11.1941	4.35657e-29	9.65705e-28	D_0__Bacteria	D_1__Firmicutes	D_2__Clostridia	D_3__Clostridiales	D_4__Clostridiales vadinBB60 group	D_5__uncultured bacterium	D_6__uncultured bacterium
39d	OTU_841	95.0647	Increased	9.82073	0.855314	11.482	1.6245e-30	4.32117e-29	D_0__Bacteria	D_1__Firmicutes	D_2__Clostridia	D_3__Clostridiales	D_4__Ruminococcaceae	NA	NA
39d	OTU_1004	64.7694	Increased	9.62135	1.07714	8.93232	4.17149e-19	7.39744e-18	D_0__Bacteria	D_1__Firmicutes	D_2__Clostridia	D_3__Clostridiales	D_4__Ruminococcaceae	D_5__[Eubacterium] coprostanoligenes group	D_6__uncultured bacterium
39d	OTU_889	45.54	Increased	9.20164	1.36507	6.74079	1.57528e-11	1.90466e-10	D_0__Bacteria	D_1__Firmicutes	D_2__Clostridia	D_3__Clostridiales	D_4__Ruminococcaceae	NA	NA
39d	OTU_860	99.7332	Increased	8.39124	1.20971	6.93656	4.0176e-12	5.08896e-11	D_0__Bacteria	D_1__Firmicutes	D_2__Clostridia	D_3__Clostridiales	D_4__Ruminococcaceae	D_5__Ruminiclostridium 5	D_6__uncultured bacterium
39d	OTU_600	20.2639	Increased	7.95532	1.49954	5.30517	1.12566e-07	9.98085e-07	D_0__Bacteria	D_1__Firmicutes	D_2__Clostridia	D_3__Clostridiales	D_4__Lachnospiraceae	NA	NA
39d	OTU_499	11.9207	Increased	7.62774	1.68396	4.52964	5.90849e-06	4.0299e-05	D_0__Bacteria	D_1__Firmicutes	D_2__Clostridia	D_3__Clostridiales	D_4__Clostridiales vadinBB60 group	D_5__uncultured bacterium	D_6__uncultured bacterium
39d	OTU_1255	16.2328	Increased	7.54515	1.22445	6.16206	7.18035e-10	7.34605e-09	D_0__Bacteria	D_1__Firmicutes	D_2__Clostridia	D_3__Clostridiales	D_4__Lachnospiraceae	NA	NA
39d	OTU_1024	27.0854	Increased	7.37063	0.925366	7.9651	1.65089e-15	2.58315e-14	D_0__Bacteria	D_1__Firmicutes	D_2__Clostridia	D_3__Clostridiales	D_4__Ruminococcaceae	NA	NA
39d	OTU_592	3.48308	Increased	7.27442	2.66499	2.72962	0.00634066	0.0255548	D_0__Bacteria	D_1__Firmicutes	D_2__Clostridia	D_3__Clostridiales	NA	NA	NA
39d	OTU_713	15.7159	Increased	7.25489	1.18257	6.13487	8.52278e-10	8.39652e-09	D_0__Bacteria	D_1__Firmicutes	D_2__Clostridia	D_3__Clostridiales	D_4__Ruminococcaceae	D_5__Ruminococcaceae UCG-009	D_6__uncultured bacterium
39d	OTU_850	6.5687	Increased	7.0798	1.48044	4.78222	1.73368e-06	1.281e-05	D_0__Bacteria	D_1__Firmicutes	D_2__Clostridia	D_3__Clostridiales	D_4__Ruminococcaceae	NA	NA
39d	OTU_1247	4.05684	Increased	6.9637	2.16187	3.22115	0.00127676	0.00585549	D_0__Bacteria	D_1__Firmicutes	D_2__Clostridia	D_3__Clostridiales	D_4__Lachnospiraceae	NA	NA
39d	OTU_121	41.2778	Increased	6.85114	1.40479	4.877	1.07711e-06	8.18604e-06	D_0__Bacteria	D_1__Firmicutes	D_2__Erysipelotrichia	D_3__Erysipelotrichales	D_4__Erysipelotrichaceae	NA	NA
39d	OTU_1227	16.2442	Increased	6.66979	1.75625	3.79774	0.00014602	0.000826413	D_0__Bacteria	D_1__Firmicutes	D_2__Clostridia	D_3__Clostridiales	D_4__Lachnospiraceae	NA	NA
39d	OTU_1025	11.2626	Increased	6.6235	1.0667	6.20935	5.32033e-10	5.66083e-09	D_0__Bacteria	D_1__Firmicutes	D_2__Clostridia	D_3__Clostridiales	D_4__Ruminococcaceae	D_5__Ruminiclostridium	D_6__uncultured bacterium
39d	OTU_530	14.3714	Increased	6.43942	1.39675	4.61028	4.02127e-06	2.81489e-05	D_0__Bacteria	D_1__Firmicutes	D_2__Clostridia	D_3__Clostridiales	D_4__Christensenellaceae	D_5__Christensenellaceae R-7 group	NA
39d	OTU_1252	12.0146	Increased	6.39594	1.46367	4.36979	1.24368e-05	8.06874e-05	D_0__Bacteria	D_1__Firmicutes	D_2__Clostridia	D_3__Clostridiales	D_4__Lachnospiraceae	NA	NA
39d	OTU_55	3.02175	Increased	6.12961	2.13768	2.86742	0.00413837	0.0174731	D_0__Bacteria	D_1__Firmicutes	D_2__Bacilli	D_3__Lactobacillales	D_4__Streptococcaceae	D_5__Streptococcus	NA
39d	OTU_1244	6.36841	Increased	5.6423	1.61881	3.48547	0.000491269	0.0025623	D_0__Bacteria	D_1__Firmicutes	D_2__Clostridia	D_3__Clostridiales	D_4__Lachnospiraceae	D_5__Shuttleworthia	D_6__uncultured bacterium
39d	OTU_1046	3.07487	Increased	5.61672	2.13263	2.6337	0.0084459	0.0325596	D_0__Bacteria	D_1__Firmicutes	D_2__Clostridia	D_3__Clostridiales	D_4__Lachnospiraceae	D_5__Anaerostipes	D_6__uncultured bacterium
39d	OTU_123	8.63039	Increased	5.57992	1.7301	3.22521	0.0012588	0.00585549	D_0__Bacteria	D_1__Firmicutes	D_2__Erysipelotrichia	D_3__Erysipelotrichales	D_4__Erysipelotrichaceae	D_5__uncultured	D_6__Clostridiales bacterium 60-7e
39d	OTU_1234	9.12926	Increased	5.24201	1.52328	3.44127	0.00057898	0.00285201	D_0__Bacteria	D_1__Firmicutes	D_2__Clostridia	D_3__Clostridiales	D_4__Lachnospiraceae	D_5__Blautia	NA
39d	OTU_639	41.862	Increased	5.20396	1.37678	3.77979	0.000156958	0.00086981	D_0__Bacteria	D_1__Firmicutes	D_2__Clostridia	D_3__Clostridiales	D_4__Ruminococcaceae	D_5__Ruminococcaceae UCG-014	D_6__uncultured bacterium
39d	OTU_980	17.3508	Increased	4.78553	1.44013	3.32299	0.000890577	0.00423024	D_0__Bacteria	D_1__Firmicutes	D_2__Clostridia	D_3__Clostridiales	D_4__Ruminococcaceae	D_5__GCA-900066225	D_6__uncultured bacterium
39d	OTU_1288	34.9367	Increased	4.65164	1.67718	2.77348	0.00554595	0.0226957	D_0__Bacteria	D_1__Firmicutes	D_2__Clostridia	D_3__Clostridiales	D_4__Lachnospiraceae	D_5__Lachnoclostridium	D_6__Eubacterium sp. Marseille-P3202
39d	OTU_648	52.9666	Increased	4.61481	0.90329	5.10889	3.24062e-07	2.53973e-06	D_0__Bacteria	D_1__Firmicutes	D_2__Clostridia	D_3__Clostridiales	D_4__Ruminococcaceae	D_5__Ruminococcaceae UCG-014	NA
39d	OTU_1020	145.976	Increased	4.15086	1.01814	4.07689	4.56419e-05	0.000269794	D_0__Bacteria	D_1__Firmicutes	D_2__Clostridia	D_3__Clostridiales	D_4__Ruminococcaceae	NA	NA
39d	OTU_985	59.9628	Increased	2.10349	0.672016	3.13012	0.00174737	0.00783555	D_0__Bacteria	D_1__Firmicutes	D_2__Clostridia	D_3__Clostridiales	D_4__Ruminococcaceae	NA	NA
39d	OTU_1256	126.759	Increased	1.88749	0.434491	4.34415	1.39813e-05	8.85485e-05	D_0__Bacteria	D_1__Firmicutes	D_2__Clostridia	D_3__Clostridiales	D_4__Lachnospiraceae	NA	NA
39d	OTU_277	383.293	Decreased	-1.65342	0.550452	-3.00374	0.00266679	0.0116289	D_0__Bacteria	D_1__Firmicutes	D_2__Clostridia	D_3__Clostridiales	D_4__Clostridiales vadinBB60 group	D_5__uncultured bacterium	D_6__uncultured bacterium
39d	OTU_1293	87.6729	Decreased	-2.63944	0.758737	-3.47873	0.000503788	0.00257707	D_0__Bacteria	D_1__Firmicutes	D_2__Clostridia	D_3__Clostridiales	D_4__Lachnospiraceae	NA	NA
39d	OTU_25	252.135	Decreased	-2.73579	0.794729	-3.44242	0.000576525	0.00285201	D_0__Bacteria	D_1__Firmicutes	D_2__Erysipelotrichia	D_3__Erysipelotrichales	D_4__Erysipelotrichaceae	D_5__Turicibacter	NA
39d	OTU_567	31.7922	Decreased	-2.77699	1.04635	-2.65398	0.00795484	0.0311174	D_0__Bacteria	D_1__Proteobacteria	D_2__Gammaproteobacteria	D_3__Enterobacteriales	D_4__Enterobacteriaceae	D_5__Escherichia-Shigella	NA
39d	OTU_847	42.8486	Decreased	-3.90361	0.83248	-4.68914	2.74362e-06	1.97244e-05	D_0__Bacteria	D_1__Firmicutes	D_2__Clostridia	D_3__Clostridiales	D_4__Ruminococcaceae	D_5__DTU089	NA
39d	OTU_680	97.0453	Decreased	-3.91113	0.901583	-4.33807	1.4374e-05	8.89181e-05	D_0__Bacteria	D_1__Firmicutes	D_2__Clostridia	D_3__Clostridiales	D_4__Ruminococcaceae	D_5__Oscillibacter	D_6__uncultured bacterium
39d	OTU_961	7.44711	Decreased	-4.56868	1.57299	-2.90445	0.00367893	0.0157838	D_0__Bacteria	D_1__Firmicutes	D_2__Clostridia	D_3__Clostridiales	D_4__Ruminococcaceae	D_5__GCA-900066225	NA
39d	OTU_1265	8.8884	Decreased	-4.60302	1.73036	-2.66015	0.00781054	0.031009	D_0__Bacteria	D_1__Firmicutes	D_2__Clostridia	D_3__Clostridiales	D_4__Lachnospiraceae	NA	NA
39d	OTU_960	30.4063	Decreased	-4.89113	1.29909	-3.76503	0.000166527	0.000904006	D_0__Bacteria	D_1__Firmicutes	D_2__Clostridia	D_3__Clostridiales	D_4__Ruminococcaceae	NA	NA
39d	OTU_17	16.7267	Decreased	-5.31134	1.0397	-5.10856	3.24627e-07	2.53973e-06	D_0__Bacteria	D_1__Firmicutes	D_2__Erysipelotrichia	D_3__Erysipelotrichales	D_4__Erysipelotrichaceae	D_5__Erysipelatoclostridium	D_6__Clostridiales bacterium CHKCI006
39d	OTU_846	10.3677	Decreased	-5.94957	1.90279	-3.12676	0.00176742	0.00783555	D_0__Bacteria	D_1__Firmicutes	D_2__Clostridia	D_3__Clostridiales	D_4__Ruminococcaceae	D_5__Caproiciproducens	NA
39d	OTU_1009	38.0932	Decreased	-6.27951	1.42968	-4.39226	1.12181e-05	7.46002e-05	D_0__Bacteria	D_1__Firmicutes	D_2__Clostridia	D_3__Clostridiales	D_4__Ruminococcaceae	NA	NA
39d	OTU_1012	18.6117	Decreased	-7.62268	2.18103	-3.49499	0.000474086	0.00252214	D_0__Bacteria	D_1__Firmicutes	D_2__Clostridia	D_3__Clostridiales	D_4__Ruminococcaceae	D_5__Ruminococcaceae UCG-005	NA
39d	OTU_417	16.7519	Decreased	-8.39395	1.15263	-7.28244	3.27828e-13	4.5896e-12	D_0__Bacteria	D_1__Firmicutes	D_2__Clostridia	D_3__Clostridiales	D_4__Clostridiales vadinBB60 group	NA	NA
39d	OTU_638	24.7798	Decreased	-10.0649	2.34119	-4.29906	1.71525e-05	0.000103695	D_0__Bacteria	D_1__Firmicutes	D_2__Clostridia	D_3__Clostridiales	D_4__Ruminococcaceae	D_5__Ruminococcaceae UCG-014	D_6__uncultured bacterium
39d	OTU_141	399.488	Decreased	-10.3071	1.98581	-5.19038	2.09869e-07	1.74454e-06	D_0__Bacteria	D_1__Firmicutes	D_2__Clostridia	D_3__Clostridiales	D_4__Clostridiales vadinBB60 group	D_5__uncultured Firmicutes bacterium	D_6__uncultured Firmicutes bacterium
39d	OTU_547	66.9355	Decreased	-10.9883	3.84025	-2.86135	0.00421841	0.0175328	D_0__Bacteria	D_1__Firmicutes	D_2__Clostridia	D_3__Clostridiales	D_4__Clostridiales vadinBB60 group	NA	NA
39d	OTU_345	255.96	Decreased	-16.3814	1.33033	-12.3137	7.64067e-35	2.25824e-33	D_0__Bacteria	D_1__Cyanobacteria	D_2__Melainabacteria	D_3__Gastranaerophilales	NA	NA	NA
39d	OTU_431	13.3562	Decreased	-18.3444	3.42749	-5.35213	8.6924e-08	8.25778e-07	D_0__Bacteria	D_1__Firmicutes	D_2__Clostridia	D_3__Clostridiales	D_4__Ruminococcaceae	D_5__Ruminococcaceae UCG-013	D_6__uncultured bacterium
39d	OTU_213	400.09	Decreased	-20.835	6.26263	-3.32687	0.000878268	0.00423024	D_0__Bacteria	D_1__Firmicutes	D_2__Clostridia	D_3__Clostridiales	D_4__Clostridiales vadinBB60 group	NA	NA
39d	OTU_802	10.4441	Decreased	-22.6321	4.33534	-5.22038	1.78553e-07	1.5321e-06	D_0__Bacteria	D_1__Firmicutes	D_2__Clostridia	D_3__Clostridiales	D_4__Ruminococcaceae	NA	NA
39d	OTU_636	26.6001	Decreased	-23.3615	2.29162	-10.1943	2.10193e-24	4.30088e-23	D_0__Bacteria	D_1__Firmicutes	D_2__Clostridia	D_3__Clostridiales	D_4__Ruminococcaceae	D_5__Ruminococcaceae UCG-014	NA
39d	OTU_1014	6.19986	Decreased	-23.4036	3.54446	-6.60287	4.03265e-11	4.66384e-10	D_0__Bacteria	D_1__Firmicutes	D_2__Clostridia	D_3__Clostridiales	D_4__Ruminococcaceae	D_5__Ruminococcaceae UCG-005	D_6__uncultured organism
39d	OTU_554	22.0867	Decreased	-26.5772	1.94904	-13.636	2.44483e-42	9.29035e-41	D_0__Bacteria	D_1__Epsilonbacteraeota	D_2__Campylobacteria	D_3__Campylobacterales	D_4__Campylobacteraceae	D_5__Campylobacter	D_6__Campylobacter jejuni
39d	OTU_85	35.4248	Decreased	-27.6919	1.68282	-16.4557	7.63911e-61	4.064e-59	D_0__Bacteria	D_1__Tenericutes	D_2__Mollicutes	D_3__Mollicutes RF39	D_4__uncultured bacterium	D_5__uncultured bacterium	D_6__uncultured bacterium
39d	OTU_82	150.189	Decreased	-41.5196	1.7497	-23.7295	1.78705e-124	2.37678e-122	D_0__Bacteria	D_1__Tenericutes	D_2__Mollicutes	D_3__Mollicutes RF39	NA	NA	NA
