# Supplementary material for: Performance of distinct microbial based solutions in a Campylobacter infection challenge model in poultry
Source: Anim Microbiome. 2022 Jan 3;4:2. doi: 10.1186/s42523-021-00157-6 (PMC8722297; doi:10.1186/s42523-021-00157-6)
Supplement: Supplementary file 4 — Additional file 4. Table S4. Results from differential abundance analyses with DESeq2, comparing samples at 39 days to samples at 30 days post-hatch within each of the 8 treatment groups. [file 42523_2021_157_MOESM4_ESM.xlsx]

## Sheet: sigres_age
Supplemental Table 4. Results from differential abundance analyses with DESeq2, comparing samples at 39 days to samples at 30 days post-hatch within each of the 8 treatment groups.
Treatment	OTU_ID	baseMean	Relative_Abundance	log2FoldChange	lfcSE	stat	pvalue	padj	Kingdom	Phylum	Class	Order	Family	Genus	Species
Aviguard	OTU_141	399.488	Increased	30	2.70036	11.1096	1.12606e-28	1.58775e-26	D_0__Bacteria	D_1__Firmicutes	D_2__Clostridia	D_3__Clostridiales	D_4__Clostridiales vadinBB60 group	D_5__uncultured Firmicutes bacterium	D_6__uncultured Firmicutes bacterium
Aviguard	OTU_213	400.09	Increased	30	8.71274	3.44323	0.000574803	0.00578908	D_0__Bacteria	D_1__Firmicutes	D_2__Clostridia	D_3__Clostridiales	D_4__Clostridiales vadinBB60 group	NA	NA
Aviguard	OTU_706	48.4142	Increased	25.1268	2.2853	10.9949	4.04164e-28	2.84936e-26	D_0__Bacteria	D_1__Firmicutes	D_2__Clostridia	D_3__Clostridiales	D_4__Ruminococcaceae	D_5__Ruminococcaceae NK4A214 group	NA
Aviguard	OTU_802	10.4441	Increased	22.6435	6.01788	3.76271	0.000168082	0.00182305	D_0__Bacteria	D_1__Firmicutes	D_2__Clostridia	D_3__Clostridiales	D_4__Ruminococcaceae	NA	NA
Aviguard	OTU_636	26.6001	Increased	17.3058	3.2162	5.38083	7.41433e-08	1.74237e-06	D_0__Bacteria	D_1__Firmicutes	D_2__Clostridia	D_3__Clostridiales	D_4__Ruminococcaceae	D_5__Ruminococcaceae UCG-014	NA
Aviguard	OTU_1288	34.9367	Increased	16.2976	2.39305	6.81037	9.73467e-12	3.43147e-10	D_0__Bacteria	D_1__Firmicutes	D_2__Clostridia	D_3__Clostridiales	D_4__Lachnospiraceae	D_5__Lachnoclostridium	D_6__Eubacterium sp. Marseille-P3202
Aviguard	OTU_498	141.042	Increased	15.0563	2.74355	5.48791	4.06708e-08	1.14692e-06	D_0__Bacteria	D_1__Firmicutes	D_2__Clostridia	D_3__Clostridiales	D_4__Clostridiales vadinBB60 group	D_5__uncultured bacterium	D_6__uncultured bacterium
Aviguard	OTU_648	52.9666	Increased	6.88775	1.34669	5.11457	3.14452e-07	5.54222e-06	D_0__Bacteria	D_1__Firmicutes	D_2__Clostridia	D_3__Clostridiales	D_4__Ruminococcaceae	D_5__Ruminococcaceae UCG-014	NA
Aviguard	OTU_506	52.2621	Increased	6.59899	2.30125	2.86756	0.00413649	0.0306971	D_0__Bacteria	D_1__Firmicutes	D_2__Clostridia	D_3__Clostridiales	D_4__Clostridiales vadinBB60 group	D_5__uncultured bacterium	D_6__uncultured bacterium
Aviguard	OTU_1024	27.0854	Increased	5.72271	1.09027	5.24889	1.53018e-07	3.08221e-06	D_0__Bacteria	D_1__Firmicutes	D_2__Clostridia	D_3__Clostridiales	D_4__Ruminococcaceae	NA	NA
Aviguard	OTU_857	24.5556	Increased	4.25635	1.39332	3.05483	0.0022519	0.0194477	D_0__Bacteria	D_1__Firmicutes	D_2__Clostridia	D_3__Clostridiales	D_4__Ruminococcaceae	NA	NA
Aviguard	OTU_713	15.7159	Increased	4.18117	1.50783	2.77297	0.00555466	0.0389832	D_0__Bacteria	D_1__Firmicutes	D_2__Clostridia	D_3__Clostridiales	D_4__Ruminococcaceae	D_5__Ruminococcaceae UCG-009	D_6__uncultured bacterium
Aviguard	OTU_632	78.2228	Increased	3.5048	1.15188	3.04269	0.00234476	0.0194477	D_0__Bacteria	D_1__Firmicutes	D_2__Clostridia	D_3__Clostridiales	D_4__Ruminococcaceae	D_5__Ruminococcaceae UCG-014	NA
Aviguard	OTU_709	19.0372	Increased	3.42986	1.14673	2.99098	0.00278081	0.021783	D_0__Bacteria	D_1__Firmicutes	D_2__Clostridia	D_3__Clostridiales	D_4__Ruminococcaceae	D_5__Butyricicoccus	NA
Aviguard	OTU_610	248.038	Increased	2.67779	0.693527	3.86113	0.000112866	0.00132617	D_0__Bacteria	D_1__Firmicutes	D_2__Clostridia	D_3__Clostridiales	D_4__Lachnospiraceae	NA	NA
Aviguard	OTU_277	383.293	Increased	2.12369	0.76986	2.75854	0.00580601	0.0389832	D_0__Bacteria	D_1__Firmicutes	D_2__Clostridia	D_3__Clostridiales	D_4__Clostridiales vadinBB60 group	D_5__uncultured bacterium	D_6__uncultured bacterium
Aviguard	OTU_955	116.371	Decreased	-2.21021	0.724903	-3.04898	0.00229622	0.0194477	D_0__Bacteria	D_1__Firmicutes	D_2__Clostridia	D_3__Clostridiales	D_4__Ruminococcaceae	D_5__Negativibacillus	D_6__uncultured bacterium
Aviguard	OTU_855	208.445	Decreased	-2.48124	0.576311	-4.30538	1.66702e-05	0.000213682	D_0__Bacteria	D_1__Firmicutes	D_2__Clostridia	D_3__Clostridiales	D_4__Ruminococcaceae	D_5__Ruminiclostridium 5	NA
Aviguard	OTU_860	99.7332	Decreased	-8.60573	1.78695	-4.81587	1.4656e-06	2.0665e-05	D_0__Bacteria	D_1__Firmicutes	D_2__Clostridia	D_3__Clostridiales	D_4__Ruminococcaceae	D_5__Ruminiclostridium 5	D_6__uncultured bacterium
Aviguard	OTU_82	150.189	Decreased	-12.2303	2.43359	-5.0256	5.01862e-07	7.8625e-06	D_0__Bacteria	D_1__Tenericutes	D_2__Mollicutes	D_3__Mollicutes RF39	NA	NA	NA
Aviguard	OTU_1074	481.967	Decreased	-22.2052	2.04802	-10.8423	2.17011e-27	1.01995e-25	D_0__Bacteria	D_1__Firmicutes	D_2__Clostridia	D_3__Clostridiales	D_4__Lachnospiraceae	D_5__Lachnospiraceae NK4A136 group	NA
Bacitracin	OTU_213	400.09	Increased	30	8.71275	3.44323	0.00057481	0.00502202	D_0__Bacteria	D_1__Firmicutes	D_2__Clostridia	D_3__Clostridiales	D_4__Clostridiales vadinBB60 group	NA	NA
Bacitracin	OTU_345	255.96	Increased	26.3959	1.74086	15.1626	6.25209e-52	1.03785e-49	D_0__Bacteria	D_1__Cyanobacteria	D_2__Melainabacteria	D_3__Gastranaerophilales	NA	NA	NA
Bacitracin	OTU_793	248.45	Increased	24.5019	2.14838	11.4048	3.95516e-30	2.18852e-28	D_0__Bacteria	D_1__Firmicutes	D_2__Clostridia	D_3__Clostridiales	D_4__Ruminococcaceae	D_5__Faecalibacterium	D_6__uncultured bacterium
Bacitracin	OTU_8	38.9722	Increased	24.2588	6.25485	3.87839	0.000105148	0.00124676	D_0__Bacteria	D_1__Firmicutes	D_2__Clostridia	D_3__Clostridiales	D_4__Clostridiales vadinBB60 group	D_5__uncultured bacterium	D_6__uncultured bacterium
Bacitracin	OTU_498	141.042	Increased	20.9916	2.73987	7.66153	1.83729e-14	5.08317e-13	D_0__Bacteria	D_1__Firmicutes	D_2__Clostridia	D_3__Clostridiales	D_4__Clostridiales vadinBB60 group	D_5__uncultured bacterium	D_6__uncultured bacterium
Bacitracin	OTU_973	17.5787	Increased	7.0789	1.37348	5.15399	2.54997e-07	5.29119e-06	D_0__Bacteria	D_1__Firmicutes	D_2__Clostridia	D_3__Clostridiales	D_4__Ruminococcaceae	D_5__Angelakisella	D_6__Angelakisella massiliensis
Bacitracin	OTU_1016	296.133	Increased	7.05514	1.32473	5.3257	1.00564e-07	2.38481e-06	D_0__Bacteria	D_1__Firmicutes	D_2__Clostridia	D_3__Clostridiales	D_4__Ruminococcaceae	D_5__Ruminococcaceae UCG-005	NA
Bacitracin	OTU_974	9.31875	Increased	4.56544	1.43776	3.17538	0.00149642	0.0118289	D_0__Bacteria	D_1__Firmicutes	D_2__Clostridia	D_3__Clostridiales	D_4__Ruminococcaceae	NA	NA
Bacitracin	OTU_709	19.0372	Increased	3.65384	1.13401	3.22206	0.00127274	0.0105638	D_0__Bacteria	D_1__Firmicutes	D_2__Clostridia	D_3__Clostridiales	D_4__Ruminococcaceae	D_5__Butyricicoccus	NA
Bacitracin	OTU_919	163.156	Increased	2.52888	0.659096	3.83689	0.000124601	0.0012939	D_0__Bacteria	D_1__Firmicutes	D_2__Clostridia	D_3__Clostridiales	D_4__Ruminococcaceae	D_5__Hydrogenoanaerobacterium	D_6__uncultured bacterium
Bacitracin	OTU_728	118.815	Increased	1.79827	0.640736	2.80657	0.00500726	0.0361394	D_0__Bacteria	D_1__Firmicutes	D_2__Clostridia	D_3__Clostridiales	D_4__Ruminococcaceae	NA	NA
Bacitracin	OTU_1067	1085.06	Decreased	-2.03059	0.506366	-4.01013	6.06861e-05	0.000774915	D_0__Bacteria	D_1__Firmicutes	D_2__Clostridia	D_3__Clostridiales	D_4__Lachnospiraceae	D_5__Eisenbergiella	NA
Bacitracin	OTU_300	750.107	Decreased	-2.67129	0.643577	-4.15069	3.31469e-05	0.000458532	D_0__Bacteria	D_1__Firmicutes	D_2__Clostridia	D_3__Clostridiales	D_4__Clostridiales vadinBB60 group	D_5__uncultured bacterium	D_6__uncultured bacterium
Bacitracin	OTU_955	116.371	Decreased	-2.75319	0.726096	-3.79177	0.000149577	0.00146057	D_0__Bacteria	D_1__Firmicutes	D_2__Clostridia	D_3__Clostridiales	D_4__Ruminococcaceae	D_5__Negativibacillus	D_6__uncultured bacterium
Bacitracin	OTU_642	187.61	Decreased	-2.77756	0.905263	-3.06824	0.00215326	0.0162473	D_0__Bacteria	D_1__Firmicutes	D_2__Clostridia	D_3__Clostridiales	D_4__Ruminococcaceae	D_5__Ruminococcaceae UCG-014	NA
Bacitracin	OTU_860	99.7332	Decreased	-5.90869	1.54006	-3.83667	0.000124713	0.0012939	D_0__Bacteria	D_1__Firmicutes	D_2__Clostridia	D_3__Clostridiales	D_4__Ruminococcaceae	D_5__Ruminiclostridium 5	D_6__uncultured bacterium
Bacitracin	OTU_1050	12.4414	Decreased	-7.80946	2.20424	-3.54292	0.000395719	0.00364941	D_0__Bacteria	D_1__Firmicutes	D_2__Clostridia	D_3__Clostridiales	D_4__Lachnospiraceae	D_5__GCA-900066575	NA
Bacitracin	OTU_636	26.6001	Decreased	-13.3639	3.1421	-4.25316	2.10774e-05	0.000349885	D_0__Bacteria	D_1__Firmicutes	D_2__Clostridia	D_3__Clostridiales	D_4__Ruminococcaceae	D_5__Ruminococcaceae UCG-014	NA
Bacitracin	OTU_806	61.8983	Decreased	-18.9022	4.50207	-4.19856	2.68618e-05	0.000405369	D_0__Bacteria	D_1__Firmicutes	D_2__Clostridia	D_3__Clostridiales	D_4__Ruminococcaceae	D_5__Faecalibacterium	D_6__bacterium ic1379
Bacitracin	OTU_706	48.4142	Decreased	-19.8863	2.19704	-9.0514	1.41152e-19	4.68625e-18	D_0__Bacteria	D_1__Firmicutes	D_2__Clostridia	D_3__Clostridiales	D_4__Ruminococcaceae	D_5__Ruminococcaceae NK4A214 group	NA
Bacitracin	OTU_431	13.3562	Decreased	-22.9655	4.67806	-4.90919	9.14514e-07	1.68677e-05	D_0__Bacteria	D_1__Firmicutes	D_2__Clostridia	D_3__Clostridiales	D_4__Ruminococcaceae	D_5__Ruminococcaceae UCG-013	D_6__uncultured bacterium
Bacitracin	OTU_1074	481.967	Decreased	-25.1576	2.04811	-12.2833	1.11355e-34	9.24245e-33	D_0__Bacteria	D_1__Firmicutes	D_2__Clostridia	D_3__Clostridiales	D_4__Lachnospiraceae	D_5__Lachnospiraceae NK4A136 group	NA
Bacitracin	OTU_505	59.4298	Decreased	-26.2953	2.72419	-9.6525	4.79698e-22	1.99075e-20	D_0__Bacteria	D_1__Firmicutes	D_2__Clostridia	D_3__Clostridiales	D_4__Clostridiales vadinBB60 group	D_5__uncultured bacterium	D_6__uncultured bacterium
Bacitracin_Control	OTU_498	141.042	Increased	20.3939	2.73993	7.44323	9.82548e-14	6.53394e-12	D_0__Bacteria	D_1__Firmicutes	D_2__Clostridia	D_3__Clostridiales	D_4__Clostridiales vadinBB60 group	D_5__uncultured bacterium	D_6__uncultured bacterium
Bacitracin_Control	OTU_506	52.2621	Increased	19.5181	2.40349	8.12075	4.63321e-16	4.734e-14	D_0__Bacteria	D_1__Firmicutes	D_2__Clostridia	D_3__Clostridiales	D_4__Clostridiales vadinBB60 group	D_5__uncultured bacterium	D_6__uncultured bacterium
Bacitracin_Control	OTU_793	248.45	Increased	7.34706	2.0239	3.63015	0.000283251	0.00753448	D_0__Bacteria	D_1__Firmicutes	D_2__Clostridia	D_3__Clostridiales	D_4__Ruminococcaceae	D_5__Faecalibacterium	D_6__uncultured bacterium
Bacitracin_Control	OTU_121	41.2778	Increased	6.50069	2.05555	3.1625	0.00156418	0.0231152	D_0__Bacteria	D_1__Firmicutes	D_2__Erysipelotrichia	D_3__Erysipelotrichales	D_4__Erysipelotrichaceae	NA	NA
Bacitracin_Control	OTU_973	17.5787	Increased	6.05457	1.45918	4.1493	3.33492e-05	0.000985655	D_0__Bacteria	D_1__Firmicutes	D_2__Clostridia	D_3__Clostridiales	D_4__Ruminococcaceae	D_5__Angelakisella	D_6__Angelakisella massiliensis
Bacitracin_Control	OTU_985	59.9628	Increased	5.84994	0.956247	6.11761	9.49917e-10	5.05356e-08	D_0__Bacteria	D_1__Firmicutes	D_2__Clostridia	D_3__Clostridiales	D_4__Ruminococcaceae	NA	NA
Bacitracin_Control	OTU_1016	296.133	Increased	5.64704	1.32652	4.25703	2.07161e-05	0.000688809	D_0__Bacteria	D_1__Firmicutes	D_2__Clostridia	D_3__Clostridiales	D_4__Ruminococcaceae	D_5__Ruminococcaceae UCG-005	NA
Bacitracin_Control	OTU_713	15.7159	Increased	5.18127	1.50517	3.44231	0.000576761	0.0109585	D_0__Bacteria	D_1__Firmicutes	D_2__Clostridia	D_3__Clostridiales	D_4__Ruminococcaceae	D_5__Ruminococcaceae UCG-009	D_6__uncultured bacterium
Bacitracin_Control	OTU_632	78.2228	Increased	4.16165	1.2949	3.21387	0.00130958	0.0204911	D_0__Bacteria	D_1__Firmicutes	D_2__Clostridia	D_3__Clostridiales	D_4__Ruminococcaceae	D_5__Ruminococcaceae UCG-014	NA
Bacitracin_Control	OTU_709	19.0372	Increased	4.07935	1.14245	3.5707	0.000356032	0.0086095	D_0__Bacteria	D_1__Firmicutes	D_2__Clostridia	D_3__Clostridiales	D_4__Ruminococcaceae	D_5__Butyricicoccus	NA
Bacitracin_Control	OTU_857	24.5556	Increased	3.75808	1.21474	3.09372	0.00197662	0.0276726	D_0__Bacteria	D_1__Firmicutes	D_2__Clostridia	D_3__Clostridiales	D_4__Ruminococcaceae	NA	NA
Bacitracin_Control	OTU_1300	64.5738	Increased	2.76856	0.787334	3.51638	0.000437481	0.00963526	D_0__Bacteria	D_1__Firmicutes	D_2__Clostridia	D_3__Clostridiales	D_4__Lachnospiraceae	NA	NA
Bacitracin_Control	OTU_770	71.5487	Increased	2.55611	0.86305	2.96172	0.00305926	0.0406882	D_0__Bacteria	D_1__Firmicutes	D_2__Clostridia	D_3__Clostridiales	D_4__Ruminococcaceae	D_5__Flavonifractor	NA
Bacitracin_Control	OTU_855	208.445	Decreased	-1.69876	0.576986	-2.9442	0.00323788	0.0410132	D_0__Bacteria	D_1__Firmicutes	D_2__Clostridia	D_3__Clostridiales	D_4__Ruminococcaceae	D_5__Ruminiclostridium 5	NA
Bacitracin_Control	OTU_955	116.371	Decreased	-2.42108	0.72743	-3.32827	0.000873866	0.014528	D_0__Bacteria	D_1__Firmicutes	D_2__Clostridia	D_3__Clostridiales	D_4__Ruminococcaceae	D_5__Negativibacillus	D_6__uncultured bacterium
Bacitracin_Control	OTU_927	407.376	Decreased	-3.23631	0.925509	-3.49679	0.000470896	0.00963526	D_0__Bacteria	D_1__Firmicutes	D_2__Clostridia	D_3__Clostridiales	D_4__Ruminococcaceae	D_5__Candidatus Soleaferrea	NA
Bacitracin_Control	OTU_25	252.135	Decreased	-3.7611	1.10945	-3.39007	0.000698745	0.0123911	D_0__Bacteria	D_1__Firmicutes	D_2__Erysipelotrichia	D_3__Erysipelotrichales	D_4__Erysipelotrichaceae	D_5__Turicibacter	NA
Bacitracin_Control	OTU_1234	9.12926	Decreased	-5.8718	2.02215	-2.90374	0.00368733	0.0445832	D_0__Bacteria	D_1__Firmicutes	D_2__Clostridia	D_3__Clostridiales	D_4__Lachnospiraceae	D_5__Blautia	NA
Bacitracin_Control	OTU_82	150.189	Decreased	-12.0007	2.43359	-4.93129	8.16904e-07	3.10423e-05	D_0__Bacteria	D_1__Tenericutes	D_2__Mollicutes	D_3__Mollicutes RF39	NA	NA	NA
Bacitracin_Control	OTU_706	48.4142	Decreased	-13.1467	2.22663	-5.90428	3.54191e-09	1.57025e-07	D_0__Bacteria	D_1__Firmicutes	D_2__Clostridia	D_3__Clostridiales	D_4__Ruminococcaceae	D_5__Ruminococcaceae NK4A214 group	NA
Bacitracin_Control	OTU_1074	481.967	Decreased	-16.6113	2.04989	-8.10352	5.3391e-16	4.734e-14	D_0__Bacteria	D_1__Firmicutes	D_2__Clostridia	D_3__Clostridiales	D_4__Lachnospiraceae	D_5__Lachnospiraceae NK4A136 group	NA
Bacitracin_Control	OTU_636	26.6001	Decreased	-30	3.22484	-9.30278	1.36817e-20	3.63933e-18	D_0__Bacteria	D_1__Firmicutes	D_2__Clostridia	D_3__Clostridiales	D_4__Ruminococcaceae	D_5__Ruminococcaceae UCG-014	NA
CEL	OTU_506	52.2621	Increased	21.3718	2.37799	8.98734	2.53294e-19	7.82677e-17	D_0__Bacteria	D_1__Firmicutes	D_2__Clostridia	D_3__Clostridiales	D_4__Clostridiales vadinBB60 group	D_5__uncultured bacterium	D_6__uncultured bacterium
CEL	OTU_98	18.1236	Increased	20.6044	3.46742	5.94228	2.81077e-09	2.48151e-07	D_0__Bacteria	D_1__Tenericutes	D_2__Mollicutes	D_3__Mollicutes RF39	NA	NA	NA
CEL	OTU_633	9.1426	Increased	18.2618	2.40697	7.58704	3.27306e-14	5.05688e-12	D_0__Bacteria	D_1__Firmicutes	D_2__Clostridia	D_3__Clostridiales	D_4__Ruminococcaceae	D_5__Ruminococcaceae UCG-014	D_6__uncultured bacterium
CEL	OTU_504	34.7692	Increased	10.1879	2.53497	4.01895	5.8457e-05	0.00301053	D_0__Bacteria	D_1__Firmicutes	D_2__Clostridia	D_3__Clostridiales	D_4__Clostridiales vadinBB60 group	D_5__uncultured bacterium	D_6__uncultured bacterium
CEL	OTU_1004	64.7694	Increased	6.64234	1.3356	4.9733	6.58213e-07	4.06775e-05	D_0__Bacteria	D_1__Firmicutes	D_2__Clostridia	D_3__Clostridiales	D_4__Ruminococcaceae	D_5__[Eubacterium] coprostanoligenes group	D_6__uncultured bacterium
CEL	OTU_957	7.75452	Increased	6.46546	0.997796	6.47974	9.1881e-11	1.13565e-08	D_0__Bacteria	D_1__Firmicutes	D_2__Clostridia	D_3__Clostridiales	D_4__Ruminococcaceae	D_5__uncultured	D_6__human gut metagenome
CEL	OTU_1226	69.2918	Increased	5.61887	1.23474	4.55065	5.34814e-06	0.000300468	D_0__Bacteria	D_1__Firmicutes	D_2__Clostridia	D_3__Clostridiales	D_4__Lachnospiraceae	NA	NA
CEL	OTU_960	30.4063	Increased	5.60963	1.69271	3.314	0.000919715	0.0437219	D_0__Bacteria	D_1__Firmicutes	D_2__Clostridia	D_3__Clostridiales	D_4__Ruminococcaceae	NA	NA
CEL	OTU_860	99.7332	Decreased	-8.01577	1.54006	-5.20486	1.94144e-07	1.33313e-05	D_0__Bacteria	D_1__Firmicutes	D_2__Clostridia	D_3__Clostridiales	D_4__Ruminococcaceae	D_5__Ruminiclostridium 5	D_6__uncultured bacterium
CEL	OTU_505	59.4298	Decreased	-16.3312	2.87229	-5.68576	1.30231e-08	1.00603e-06	D_0__Bacteria	D_1__Firmicutes	D_2__Clostridia	D_3__Clostridiales	D_4__Clostridiales vadinBB60 group	D_5__uncultured bacterium	D_6__uncultured bacterium
CEL	OTU_706	48.4142	Decreased	-18.1807	2.19225	-8.29318	1.10258e-16	2.27131e-14	D_0__Bacteria	D_1__Firmicutes	D_2__Clostridia	D_3__Clostridiales	D_4__Ruminococcaceae	D_5__Ruminococcaceae NK4A214 group	NA
CEL	OTU_636	26.6001	Decreased	-18.9129	3.14363	-6.01627	1.78487e-09	1.83842e-07	D_0__Bacteria	D_1__Firmicutes	D_2__Clostridia	D_3__Clostridiales	D_4__Ruminococcaceae	D_5__Ruminococcaceae UCG-014	NA
CEL	OTU_1074	481.967	Decreased	-24.8351	2.04978	-12.116	8.69301e-34	5.37228e-31	D_0__Bacteria	D_1__Firmicutes	D_2__Clostridia	D_3__Clostridiales	D_4__Lachnospiraceae	D_5__Lachnospiraceae NK4A136 group	NA
Probiotic_Bacteria	OTU_1012	18.6117	Increased	26.7952	3.12119	8.58493	9.08907e-18	6.54413e-16	D_0__Bacteria	D_1__Firmicutes	D_2__Clostridia	D_3__Clostridiales	D_4__Ruminococcaceae	D_5__Ruminococcaceae UCG-005	NA
Probiotic_Bacteria	OTU_165	1015.4	Increased	24.8272	1.69564	14.6418	1.51963e-48	3.28241e-46	D_0__Bacteria	D_1__Firmicutes	D_2__Clostridia	D_3__Clostridiales	D_4__Clostridiales vadinBB60 group	D_5__uncultured bacterium	D_6__uncultured bacterium
Probiotic_Bacteria	OTU_52	9.44885	Increased	20.3115	3.99037	5.09014	3.57806e-07	1.10409e-05	D_0__Bacteria	D_1__Firmicutes	D_2__Bacilli	D_3__Lactobacillales	D_4__Lactobacillaceae	D_5__Lactobacillus	NA
Probiotic_Bacteria	OTU_498	141.042	Increased	19.2475	2.74019	7.02414	2.15388e-12	9.30474e-11	D_0__Bacteria	D_1__Firmicutes	D_2__Clostridia	D_3__Clostridiales	D_4__Clostridiales vadinBB60 group	D_5__uncultured bacterium	D_6__uncultured bacterium
Probiotic_Bacteria	OTU_1206	713.28	Increased	14.49	2.93251	4.94116	7.76596e-07	2.09681e-05	D_0__Bacteria	D_1__Bacteroidetes	D_2__Bacteroidia	D_3__Bacteroidales	D_4__Rikenellaceae	D_5__Alistipes	NA
Probiotic_Bacteria	OTU_1176	711.06	Increased	11.8738	3.16096	3.75639	0.000172383	0.00310289	D_0__Bacteria	D_1__Bacteroidetes	D_2__Bacteroidia	D_3__Bacteroidales	D_4__Bacteroidaceae	D_5__Bacteroides	NA
Probiotic_Bacteria	OTU_1227	16.2442	Increased	8.3399	2.52546	3.30233	0.000958855	0.0119333	D_0__Bacteria	D_1__Firmicutes	D_2__Clostridia	D_3__Clostridiales	D_4__Lachnospiraceae	NA	NA
Probiotic_Bacteria	OTU_506	52.2621	Increased	8.11181	2.30815	3.51442	0.00044072	0.00732274	D_0__Bacteria	D_1__Firmicutes	D_2__Clostridia	D_3__Clostridiales	D_4__Clostridiales vadinBB60 group	D_5__uncultured bacterium	D_6__uncultured bacterium
Probiotic_Bacteria	OTU_850	6.5687	Increased	6.23828	2.15643	2.89287	0.00381737	0.0374797	D_0__Bacteria	D_1__Firmicutes	D_2__Clostridia	D_3__Clostridiales	D_4__Ruminococcaceae	NA	NA
Probiotic_Bacteria	OTU_709	19.0372	Increased	5.44557	1.13546	4.79593	1.61922e-06	3.49751e-05	D_0__Bacteria	D_1__Firmicutes	D_2__Clostridia	D_3__Clostridiales	D_4__Ruminococcaceae	D_5__Butyricicoccus	NA
Probiotic_Bacteria	OTU_17	16.7267	Increased	4.61387	1.37557	3.35415	0.000796081	0.0107471	D_0__Bacteria	D_1__Firmicutes	D_2__Erysipelotrichia	D_3__Erysipelotrichales	D_4__Erysipelotrichaceae	D_5__Erysipelatoclostridium	D_6__Clostridiales bacterium CHKCI006
Probiotic_Bacteria	OTU_1016	296.133	Increased	4.35752	1.32363	3.29209	0.000994446	0.0119333	D_0__Bacteria	D_1__Firmicutes	D_2__Clostridia	D_3__Clostridiales	D_4__Ruminococcaceae	D_5__Ruminococcaceae UCG-005	NA
Probiotic_Bacteria	OTU_973	17.5787	Increased	3.64719	1.29552	2.81524	0.00487409	0.045774	D_0__Bacteria	D_1__Firmicutes	D_2__Clostridia	D_3__Clostridiales	D_4__Ruminococcaceae	D_5__Angelakisella	D_6__Angelakisella massiliensis
Probiotic_Bacteria	OTU_277	383.293	Increased	2.61523	0.769279	3.39959	0.000674873	0.00971817	D_0__Bacteria	D_1__Firmicutes	D_2__Clostridia	D_3__Clostridiales	D_4__Clostridiales vadinBB60 group	D_5__uncultured bacterium	D_6__uncultured bacterium
Probiotic_Bacteria	OTU_919	163.156	Increased	2.06405	0.657444	3.13951	0.00169229	0.0182767	D_0__Bacteria	D_1__Firmicutes	D_2__Clostridia	D_3__Clostridiales	D_4__Ruminococcaceae	D_5__Hydrogenoanaerobacterium	D_6__uncultured bacterium
Probiotic_Bacteria	OTU_16	35.6861	Decreased	-3.98877	1.22202	-3.26409	0.00109818	0.0124845	D_0__Bacteria	D_1__Firmicutes	D_2__Erysipelotrichia	D_3__Erysipelotrichales	D_4__Erysipelotrichaceae	D_5__Erysipelatoclostridium	D_6__Massiliomicrobiota timonensis
Probiotic_Bacteria	OTU_294	132.261	Decreased	-4.34996	1.13412	-3.83554	0.000125288	0.0024602	D_0__Bacteria	D_1__Firmicutes	D_2__Clostridia	D_3__Clostridiales	D_4__Clostridiales vadinBB60 group	D_5__gut metagenome	D_6__gut metagenome
Probiotic_Bacteria	OTU_1290	18.2053	Decreased	-5.6517	1.65482	-3.4153	0.000637116	0.00971817	D_0__Bacteria	D_1__Firmicutes	D_2__Clostridia	D_3__Clostridiales	D_4__Lachnospiraceae	NA	NA
Probiotic_Bacteria	OTU_860	99.7332	Decreased	-7.47227	1.53729	-4.86069	1.16975e-06	2.8074e-05	D_0__Bacteria	D_1__Firmicutes	D_2__Clostridia	D_3__Clostridiales	D_4__Ruminococcaceae	D_5__Ruminiclostridium 5	D_6__uncultured bacterium
Probiotic_Bacteria	OTU_719	6.90469	Decreased	-8.41437	2.80257	-3.00238	0.00267878	0.0275531	D_0__Bacteria	D_1__Firmicutes	D_2__Clostridia	D_3__Clostridiales	D_4__Ruminococcaceae	D_5__Ruminococcaceae UCG-009	D_6__uncultured organism
Probiotic_Bacteria	OTU_636	26.6001	Decreased	-16.5032	3.13645	-5.26172	1.4271e-07	5.13757e-06	D_0__Bacteria	D_1__Firmicutes	D_2__Clostridia	D_3__Clostridiales	D_4__Ruminococcaceae	D_5__Ruminococcaceae UCG-014	NA
Probiotic_Bacteria	OTU_706	48.4142	Decreased	-18.6747	2.19248	-8.51761	1.62883e-17	8.79569e-16	D_0__Bacteria	D_1__Firmicutes	D_2__Clostridia	D_3__Clostridiales	D_4__Ruminococcaceae	D_5__Ruminococcaceae NK4A214 group	NA
Probiotic_Bacteria	OTU_1074	481.967	Decreased	-21.2968	2.04853	-10.3961	2.58169e-25	2.78823e-23	D_0__Bacteria	D_1__Firmicutes	D_2__Clostridia	D_3__Clostridiales	D_4__Lachnospiraceae	D_5__Lachnospiraceae NK4A136 group	NA
Probiotic_Yeast	OTU_345	255.96	Increased	29.4065	1.74078	16.8927	5.08985e-64	1.61348e-61	D_0__Bacteria	D_1__Cyanobacteria	D_2__Melainabacteria	D_3__Gastranaerophilales	NA	NA	NA
Probiotic_Yeast	OTU_802	10.4441	Increased	24.3028	6.01613	4.03961	5.35395e-05	0.000848601	D_0__Bacteria	D_1__Firmicutes	D_2__Clostridia	D_3__Clostridiales	D_4__Ruminococcaceae	NA	NA
Probiotic_Yeast	OTU_82	150.189	Increased	21.9625	2.34699	9.35771	8.14831e-21	1.29151e-18	D_0__Bacteria	D_1__Tenericutes	D_2__Mollicutes	D_3__Mollicutes RF39	NA	NA	NA
Probiotic_Yeast	OTU_52	9.44885	Increased	20.5336	3.99057	5.14555	2.6674e-07	6.50436e-06	D_0__Bacteria	D_1__Firmicutes	D_2__Bacilli	D_3__Lactobacillales	D_4__Lactobacillaceae	D_5__Lactobacillus	NA
Probiotic_Yeast	OTU_1288	34.9367	Increased	19.4174	2.38723	8.13388	4.15752e-16	3.29483e-14	D_0__Bacteria	D_1__Firmicutes	D_2__Clostridia	D_3__Clostridiales	D_4__Lachnospiraceae	D_5__Lachnoclostridium	D_6__Eubacterium sp. Marseille-P3202
Probiotic_Yeast	OTU_793	248.45	Increased	12.079	2.10234	5.7455	9.16486e-09	3.22807e-07	D_0__Bacteria	D_1__Firmicutes	D_2__Clostridia	D_3__Clostridiales	D_4__Ruminococcaceae	D_5__Faecalibacterium	D_6__uncultured bacterium
Probiotic_Yeast	OTU_889	45.54	Increased	10.6037	2.00484	5.28905	1.22953e-07	3.248e-06	D_0__Bacteria	D_1__Firmicutes	D_2__Clostridia	D_3__Clostridiales	D_4__Ruminococcaceae	NA	NA
Probiotic_Yeast	OTU_538	15.3286	Increased	9.45691	3.18302	2.97105	0.00296783	0.0303485	D_0__Bacteria	D_1__Firmicutes	D_2__Clostridia	D_3__DTU014	D_4__uncultured bacterium	D_5__uncultured bacterium	D_6__uncultured bacterium
Probiotic_Yeast	OTU_715	17.3711	Increased	8.71198	2.2933	3.79889	0.000145346	0.00184299	D_0__Bacteria	D_1__Firmicutes	D_2__Clostridia	D_3__Clostridiales	D_4__Ruminococcaceae	D_5__Ruminococcaceae UCG-010	NA
Probiotic_Yeast	OTU_600	20.2639	Increased	8.61271	2.18322	3.94496	7.98147e-05	0.00110005	D_0__Bacteria	D_1__Firmicutes	D_2__Clostridia	D_3__Clostridiales	D_4__Lachnospiraceae	NA	NA
Probiotic_Yeast	OTU_1004	64.7694	Increased	8.58939	1.33431	6.43732	1.21603e-10	5.50686e-09	D_0__Bacteria	D_1__Firmicutes	D_2__Clostridia	D_3__Clostridiales	D_4__Ruminococcaceae	D_5__[Eubacterium] coprostanoligenes group	D_6__uncultured bacterium
Probiotic_Yeast	OTU_707	15.3789	Increased	7.99815	2.75565	2.90246	0.0037025	0.0355664	D_0__Bacteria	D_1__Firmicutes	D_2__Clostridia	D_3__Clostridiales	D_4__Ruminococcaceae	D_5__Ruminococcaceae NK4A214 group	D_6__uncultured organism
Probiotic_Yeast	OTU_530	14.3714	Increased	7.94027	2.04164	3.88916	0.000100593	0.00132866	D_0__Bacteria	D_1__Firmicutes	D_2__Clostridia	D_3__Clostridiales	D_4__Christensenellaceae	D_5__Christensenellaceae R-7 group	NA
Probiotic_Yeast	OTU_1022	9.63597	Increased	7.44036	1.96945	3.7779	0.000158159	0.00192832	D_0__Bacteria	D_1__Firmicutes	D_2__Clostridia	D_3__Clostridiales	D_4__Ruminococcaceae	D_5__Ruminiclostridium 9	NA
Probiotic_Yeast	OTU_685	20.168	Increased	7.25509	1.55973	4.6515	3.29526e-06	6.96399e-05	D_0__Bacteria	D_1__Firmicutes	D_2__Clostridia	D_3__Clostridiales	D_4__Ruminococcaceae	D_5__Oscillibacter	D_6__uncultured bacterium
Probiotic_Yeast	OTU_1016	296.133	Increased	7.14936	1.32417	5.39913	6.69661e-08	1.92984e-06	D_0__Bacteria	D_1__Firmicutes	D_2__Clostridia	D_3__Clostridiales	D_4__Ruminococcaceae	D_5__Ruminococcaceae UCG-005	NA
Probiotic_Yeast	OTU_1266	10.6338	Increased	6.78046	2.40453	2.81987	0.00480427	0.0447927	D_0__Bacteria	D_1__Firmicutes	D_2__Clostridia	D_3__Clostridiales	D_4__Lachnospiraceae	NA	NA
Probiotic_Yeast	OTU_973	17.5787	Increased	6.47455	1.31826	4.91142	9.04187e-07	2.04734e-05	D_0__Bacteria	D_1__Firmicutes	D_2__Clostridia	D_3__Clostridiales	D_4__Ruminococcaceae	D_5__Angelakisella	D_6__Angelakisella massiliensis
Probiotic_Yeast	OTU_165	1015.4	Increased	6.30239	1.57119	4.01121	6.04076e-05	0.000911868	D_0__Bacteria	D_1__Firmicutes	D_2__Clostridia	D_3__Clostridiales	D_4__Clostridiales vadinBB60 group	D_5__uncultured bacterium	D_6__uncultured bacterium
Probiotic_Yeast	OTU_604	21.8214	Increased	5.22197	1.24693	4.18786	2.81596e-05	0.000509647	D_0__Bacteria	D_1__Firmicutes	D_2__Clostridia	D_3__Clostridiales	D_4__Lachnospiraceae	D_5__Lachnospiraceae UCG-010	D_6__uncultured bacterium
Probiotic_Yeast	OTU_639	41.862	Increased	5.17855	1.65725	3.12478	0.00177936	0.0194503	D_0__Bacteria	D_1__Firmicutes	D_2__Clostridia	D_3__Clostridiales	D_4__Ruminococcaceae	D_5__Ruminococcaceae UCG-014	D_6__uncultured bacterium
Probiotic_Yeast	OTU_709	19.0372	Increased	4.49196	1.13456	3.95922	7.51962e-05	0.00108351	D_0__Bacteria	D_1__Firmicutes	D_2__Clostridia	D_3__Clostridiales	D_4__Ruminococcaceae	D_5__Butyricicoccus	NA
Probiotic_Yeast	OTU_770	71.5487	Increased	2.60443	0.84971	3.06508	0.00217615	0.0229946	D_0__Bacteria	D_1__Firmicutes	D_2__Clostridia	D_3__Clostridiales	D_4__Ruminococcaceae	D_5__Flavonifractor	NA
Probiotic_Yeast	OTU_728	118.815	Increased	2.35843	0.642518	3.6706	0.000241981	0.00284104	D_0__Bacteria	D_1__Firmicutes	D_2__Clostridia	D_3__Clostridiales	D_4__Ruminococcaceae	NA	NA
Probiotic_Yeast	OTU_775	385.803	Increased	2.29635	0.552301	4.15779	3.21347e-05	0.000536142	D_0__Bacteria	D_1__Firmicutes	D_2__Clostridia	D_3__Clostridiales	D_4__Ruminococcaceae	D_5__uncultured	NA
Probiotic_Yeast	OTU_722	442.579	Increased	1.15012	0.388657	2.95923	0.00308412	0.030552	D_0__Bacteria	D_1__Firmicutes	D_2__Clostridia	D_3__Clostridiales	D_4__Ruminococcaceae	D_5__Ruminiclostridium 9	NA
Probiotic_Yeast	OTU_927	407.376	Decreased	-2.89329	0.925676	-3.12559	0.00177448	0.0194503	D_0__Bacteria	D_1__Firmicutes	D_2__Clostridia	D_3__Clostridiales	D_4__Ruminococcaceae	D_5__Candidatus Soleaferrea	NA
Probiotic_Yeast	OTU_300	750.107	Decreased	-3.604	0.644336	-5.59336	2.22721e-08	7.06025e-07	D_0__Bacteria	D_1__Firmicutes	D_2__Clostridia	D_3__Clostridiales	D_4__Clostridiales vadinBB60 group	D_5__uncultured bacterium	D_6__uncultured bacterium
Probiotic_Yeast	OTU_860	99.7332	Decreased	-6.42744	1.537	-4.1818	2.89211e-05	0.000509647	D_0__Bacteria	D_1__Firmicutes	D_2__Clostridia	D_3__Clostridiales	D_4__Ruminococcaceae	D_5__Ruminiclostridium 5	D_6__uncultured bacterium
Probiotic_Yeast	OTU_498	141.042	Decreased	-7.40556	2.66298	-2.78093	0.00542037	0.0490931	D_0__Bacteria	D_1__Firmicutes	D_2__Clostridia	D_3__Clostridiales	D_4__Clostridiales vadinBB60 group	D_5__uncultured bacterium	D_6__uncultured bacterium
Probiotic_Yeast	OTU_835	1.94055	Decreased	-9.78958	2.34108	-4.18166	2.8939e-05	0.000509647	D_0__Bacteria	D_1__Firmicutes	D_2__Clostridia	D_3__Clostridiales	D_4__Ruminococcaceae	D_5__uncultured	D_6__uncultured Ruminococcus sp.
Probiotic_Yeast	OTU_706	48.4142	Decreased	-13.8289	2.20008	-6.28565	3.26476e-10	1.29366e-08	D_0__Bacteria	D_1__Firmicutes	D_2__Clostridia	D_3__Clostridiales	D_4__Ruminococcaceae	D_5__Ruminococcaceae NK4A214 group	NA
Probiotic_Yeast	OTU_1074	481.967	Decreased	-17.7987	2.05015	-8.68165	3.90072e-18	4.12176e-16	D_0__Bacteria	D_1__Firmicutes	D_2__Clostridia	D_3__Clostridiales	D_4__Lachnospiraceae	D_5__Lachnospiraceae NK4A136 group	NA
Probiotic_Yeast	OTU_636	26.6001	Decreased	-20.5003	3.14237	-6.52382	6.85396e-11	3.62117e-09	D_0__Bacteria	D_1__Firmicutes	D_2__Clostridia	D_3__Clostridiales	D_4__Ruminococcaceae	D_5__Ruminococcaceae UCG-014	NA
Probiotic_Yeast	OTU_505	59.4298	Decreased	-21.0203	2.72599	-7.71105	1.24786e-14	7.91143e-13	D_0__Bacteria	D_1__Firmicutes	D_2__Clostridia	D_3__Clostridiales	D_4__Clostridiales vadinBB60 group	D_5__uncultured bacterium	D_6__uncultured bacterium
Untreated	OTU_505	59.4298	Increased	24.1928	2.00292	12.0787	1.36822e-33	1.99759e-31	D_0__Bacteria	D_1__Firmicutes	D_2__Clostridia	D_3__Clostridiales	D_4__Clostridiales vadinBB60 group	D_5__uncultured bacterium	D_6__uncultured bacterium
Untreated	OTU_1074	481.967	Increased	22.9349	1.53509	14.9404	1.7985e-50	5.25161e-48	D_0__Bacteria	D_1__Firmicutes	D_2__Clostridia	D_3__Clostridiales	D_4__Lachnospiraceae	D_5__Lachnospiraceae NK4A136 group	NA
Untreated	OTU_806	61.8983	Increased	20.8506	3.25778	6.40024	1.55129e-10	7.54963e-09	D_0__Bacteria	D_1__Firmicutes	D_2__Clostridia	D_3__Clostridiales	D_4__Ruminococcaceae	D_5__Faecalibacterium	D_6__bacterium ic1379
Untreated	OTU_706	48.4142	Increased	18.9127	1.63479	11.5689	5.92249e-31	5.76455e-29	D_0__Bacteria	D_1__Firmicutes	D_2__Clostridia	D_3__Clostridiales	D_4__Ruminococcaceae	D_5__Ruminococcaceae NK4A214 group	NA
Untreated	OTU_636	26.6001	Increased	17.9998	2.29072	7.85771	3.9121e-15	2.85584e-13	D_0__Bacteria	D_1__Firmicutes	D_2__Clostridia	D_3__Clostridiales	D_4__Ruminococcaceae	D_5__Ruminococcaceae UCG-014	NA
Untreated	OTU_860	99.7332	Increased	8.73845	1.1902	7.34201	2.10403e-13	1.22875e-11	D_0__Bacteria	D_1__Firmicutes	D_2__Clostridia	D_3__Clostridiales	D_4__Ruminococcaceae	D_5__Ruminiclostridium 5	D_6__uncultured bacterium
Untreated	OTU_498	141.042	Increased	8.62579	2.01702	4.2765	1.89858e-05	0.000790178	D_0__Bacteria	D_1__Firmicutes	D_2__Clostridia	D_3__Clostridiales	D_4__Clostridiales vadinBB60 group	D_5__uncultured bacterium	D_6__uncultured bacterium
Untreated	OTU_19	9.72595	Increased	5.81261	1.50486	3.86257	0.000112202	0.00327629	D_0__Bacteria	D_1__Firmicutes	D_2__Erysipelotrichia	D_3__Erysipelotrichales	D_4__Erysipelotrichaceae	D_5__Erysipelatoclostridium	D_6__bacterium ic1391
Untreated	OTU_1234	9.12926	Increased	5.57224	1.5165	3.6744	0.000238408	0.00632864	D_0__Bacteria	D_1__Firmicutes	D_2__Clostridia	D_3__Clostridiales	D_4__Lachnospiraceae	D_5__Blautia	NA
Untreated	OTU_1255	16.2328	Increased	3.87171	1.08238	3.57703	0.000347524	0.00845643	D_0__Bacteria	D_1__Firmicutes	D_2__Clostridia	D_3__Clostridiales	D_4__Lachnospiraceae	NA	NA
Untreated	OTU_955	116.371	Increased	2.19362	0.519728	4.2207	2.43548e-05	0.000790178	D_0__Bacteria	D_1__Firmicutes	D_2__Clostridia	D_3__Clostridiales	D_4__Ruminococcaceae	D_5__Negativibacillus	D_6__uncultured bacterium
Untreated	OTU_1016	296.133	Decreased	-3.51675	1.00635	-3.49456	0.000474846	0.0106658	D_0__Bacteria	D_1__Firmicutes	D_2__Clostridia	D_3__Clostridiales	D_4__Ruminococcaceae	D_5__Ruminococcaceae UCG-005	NA
Untreated	OTU_709	19.0372	Decreased	-3.67768	0.868942	-4.23237	2.31243e-05	0.000790178	D_0__Bacteria	D_1__Firmicutes	D_2__Clostridia	D_3__Clostridiales	D_4__Ruminococcaceae	D_5__Butyricicoccus	NA
Untreated	OTU_504	34.7692	Decreased	-6.40525	1.87729	-3.41196	0.000644973	0.0134523	D_0__Bacteria	D_1__Firmicutes	D_2__Clostridia	D_3__Clostridiales	D_4__Clostridiales vadinBB60 group	D_5__uncultured bacterium	D_6__uncultured bacterium
Untreated_Control	OTU_506	52.2621	Increased	21.1251	2.43542	8.67411	4.16793e-18	3.00091e-16	D_0__Bacteria	D_1__Firmicutes	D_2__Clostridia	D_3__Clostridiales	D_4__Clostridiales vadinBB60 group	D_5__uncultured bacterium	D_6__uncultured bacterium
Untreated_Control	OTU_82	150.189	Increased	17.8543	2.38269	7.49336	6.71328e-14	2.90014e-12	D_0__Bacteria	D_1__Tenericutes	D_2__Mollicutes	D_3__Mollicutes RF39	NA	NA	NA
Untreated_Control	OTU_1288	34.9367	Increased	16.0261	2.43778	6.57406	4.89608e-11	1.76259e-09	D_0__Bacteria	D_1__Firmicutes	D_2__Clostridia	D_3__Clostridiales	D_4__Lachnospiraceae	D_5__Lachnoclostridium	D_6__Eubacterium sp. Marseille-P3202
Untreated_Control	OTU_985	59.9628	Increased	9.78163	1.15113	8.49742	1.93846e-17	1.04677e-15	D_0__Bacteria	D_1__Firmicutes	D_2__Clostridia	D_3__Clostridiales	D_4__Ruminococcaceae	NA	NA
Untreated_Control	OTU_973	17.5787	Increased	9.21754	1.45867	6.31914	2.63028e-10	8.11629e-09	D_0__Bacteria	D_1__Firmicutes	D_2__Clostridia	D_3__Clostridiales	D_4__Ruminococcaceae	D_5__Angelakisella	D_6__Angelakisella massiliensis
Untreated_Control	OTU_17	16.7267	Increased	8.66754	1.49179	5.81016	6.24138e-09	1.49793e-07	D_0__Bacteria	D_1__Firmicutes	D_2__Erysipelotrichia	D_3__Erysipelotrichales	D_4__Erysipelotrichaceae	D_5__Erysipelatoclostridium	D_6__Clostridiales bacterium CHKCI006
Untreated_Control	OTU_709	19.0372	Increased	5.26614	1.15927	4.54265	5.55521e-06	8.57089e-05	D_0__Bacteria	D_1__Firmicutes	D_2__Clostridia	D_3__Clostridiales	D_4__Ruminococcaceae	D_5__Butyricicoccus	NA
Untreated_Control	OTU_685	20.168	Increased	5.01271	1.53996	3.2551	0.00113353	0.0122421	D_0__Bacteria	D_1__Firmicutes	D_2__Clostridia	D_3__Clostridiales	D_4__Ruminococcaceae	D_5__Oscillibacter	D_6__uncultured bacterium
Untreated_Control	OTU_567	31.7922	Increased	4.49544	1.49763	3.00171	0.00268467	0.0276137	D_0__Bacteria	D_1__Proteobacteria	D_2__Gammaproteobacteria	D_3__Enterobacteriales	D_4__Enterobacteriaceae	D_5__Escherichia-Shigella	NA
Untreated_Control	OTU_277	383.293	Increased	3.51754	0.779378	4.51326	6.38379e-06	9.19266e-05	D_0__Bacteria	D_1__Firmicutes	D_2__Clostridia	D_3__Clostridiales	D_4__Clostridiales vadinBB60 group	D_5__uncultured bacterium	D_6__uncultured bacterium
Untreated_Control	OTU_855	208.445	Decreased	-2.18082	0.583239	-3.73915	0.000184646	0.00234609	D_0__Bacteria	D_1__Firmicutes	D_2__Clostridia	D_3__Clostridiales	D_4__Ruminococcaceae	D_5__Ruminiclostridium 5	NA
Untreated_Control	OTU_955	116.371	Decreased	-2.41394	0.733998	-3.28876	0.00100632	0.0114402	D_0__Bacteria	D_1__Firmicutes	D_2__Clostridia	D_3__Clostridiales	D_4__Ruminococcaceae	D_5__Negativibacillus	D_6__uncultured bacterium
Untreated_Control	OTU_632	78.2228	Decreased	-4.94803	1.47852	-3.34661	0.000818073	0.00981687	D_0__Bacteria	D_1__Firmicutes	D_2__Clostridia	D_3__Clostridiales	D_4__Ruminococcaceae	D_5__Ruminococcaceae UCG-014	NA
Untreated_Control	OTU_860	99.7332	Decreased	-7.87058	1.81436	-4.33794	1.43823e-05	0.000194161	D_0__Bacteria	D_1__Firmicutes	D_2__Clostridia	D_3__Clostridiales	D_4__Ruminococcaceae	D_5__Ruminiclostridium 5	D_6__uncultured bacterium
Untreated_Control	OTU_706	48.4142	Decreased	-11.4998	2.30972	-4.97887	6.39582e-07	1.06269e-05	D_0__Bacteria	D_1__Firmicutes	D_2__Clostridia	D_3__Clostridiales	D_4__Ruminococcaceae	D_5__Ruminococcaceae NK4A214 group	NA
Untreated_Control	OTU_1074	481.967	Decreased	-13.0967	2.2748	-5.75729	8.54738e-09	1.84623e-07	D_0__Bacteria	D_1__Firmicutes	D_2__Clostridia	D_3__Clostridiales	D_4__Lachnospiraceae	D_5__Lachnospiraceae NK4A136 group	NA
Untreated_Control	OTU_505	59.4298	Decreased	-15.7487	2.91299	-5.40637	6.43147e-08	1.15767e-06	D_0__Bacteria	D_1__Firmicutes	D_2__Clostridia	D_3__Clostridiales	D_4__Clostridiales vadinBB60 group	D_5__uncultured bacterium	D_6__uncultured bacterium
Untreated_Control	OTU_636	26.6001	Decreased	-19.148	3.17553	-6.02986	1.641e-09	4.43071e-08	D_0__Bacteria	D_1__Firmicutes	D_2__Clostridia	D_3__Clostridiales	D_4__Ruminococcaceae	D_5__Ruminococcaceae UCG-014	NA
Untreated_Control	OTU_98	18.1236	Decreased	-19.8546	3.51541	-5.64787	1.62448e-08	3.18988e-07	D_0__Bacteria	D_1__Tenericutes	D_2__Mollicutes	D_3__Mollicutes RF39	NA	NA	NA
Untreated_Control	OTU_604	21.8214	Decreased	-21.5657	1.42717	-15.1108	1.37427e-51	1.48422e-49	D_0__Bacteria	D_1__Firmicutes	D_2__Clostridia	D_3__Clostridiales	D_4__Lachnospiraceae	D_5__Lachnospiraceae UCG-010	D_6__uncultured bacterium
Untreated_Control	OTU_165	1015.4	Decreased	-26.6742	1.72879	-15.4294	1.03782e-53	2.24169e-51	D_0__Bacteria	D_1__Firmicutes	D_2__Clostridia	D_3__Clostridiales	D_4__Clostridiales vadinBB60 group	D_5__uncultured bacterium	D_6__uncultured bacterium
