# Supplementary material for: Performance of distinct microbial based solutions in a Campylobacter infection challenge model in poultry
Source: Anim Microbiome. 2022 Jan 3;4:2. doi: 10.1186/s42523-021-00157-6 (PMC8722297; doi:10.1186/s42523-021-00157-6)
Supplement: Supplementary file 5 — Additional file 5. Table S5. Results from Kruskal–Wallis rank sum tests comparing the alpha diversity indices (Observed, Chao1, Shannon, Simpson) of samples grouped according to treatment at each time point. [file 42523_2021_157_MOESM5_ESM.xlsx]

## Sheet: Kruskal-Wallis
Supplemental Table 5. Results from Kruskal-Wallis rank sum tests comparing the alpha diversity indices (Observed, Chao1, Shannon, Simpson) of samples grouped according to treatment at each time point.
	30d			39d
	chi-squared	df	p-value	chi-squared	df	p-value
Observed	56.407	7	7.842e-10	68.784	7	2.601e-12
Chao1	54.08	7	2.267e-09	68.609	7	2.821e-12
Shannon	46.187	7	8.039e-08	45.834	7	9.416e-08
Simpson	40.187	7	1.159e-06	30.983	7	6.261e-05
