# Supplementary material for: Performance of distinct microbial based solutions in a Campylobacter infection challenge model in poultry
Source: Anim Microbiome. 2022 Jan 3;4:2. doi: 10.1186/s42523-021-00157-6 (PMC8722297; doi:10.1186/s42523-021-00157-6)
Supplement: Supplementary file 6 — Additional file 6. Table S6. P-values from post-hoc pairwise Wilcoxon rank sum tests comparing the alpha diversity indices (Observed, Chao1, Shannon, Simpson) of samples grouped according to treatment at each time point. [file 42523_2021_157_MOESM6_ESM.xlsx]

## Sheet: Post-hoc Pairwise Wilcoxon
Supplemental Table 6. P-values from post-hoc pairwise Wilcoxon rank sum tests comparing the alpha diversity indices (Observed, Chao1, Shannon, Simpson) of samples grouped according to treatment at each time point.
	30d
Observed		Aviguard	Bacitracin	Bacitracin_Control	CEL	Probiotic_Bacteria	Probiotic_Yeast	Untreated
	Bacitracin	0.00946	-	-	-	-	-	-
	Bacitracin_Control	0.69896	0.03758	-	-	-	-	-
	CEL	0.00295	0.47786	0.00524	-	-	-	-
	Probiotic_Bacteria	0.00064	0.00252	0.00064	0.00252	-	-	-
	Probiotic_Yeast	0.00295	0.93965	0.00946	0.22568	0.00064	-	-
	Untreated	0.00295	0.85044	0.01738	0.0625	0.00064	0.44669	-
	Untreated_Control	0.00946	0.00133	0.00625	0.00064	0.00064	0.00064	0.00064
Chao1		Aviguard	Bacitracin	Bacitracin_Control	CEL	Probiotic_Bacteria	Probiotic_Yeast	Untreated
	Bacitracin	0.04744	-	-	-	-	-	-
	Bacitracin_Control	1	0.03107	-	-	-	-	-
	CEL	0.00397	0.47844	0.00267	-	-	-	-
	Probiotic_Bacteria	0.00064	0.00415	0.0001	0.00064	-	-	-
	Probiotic_Yeast	0.01496	0.94338	0.00909	0.24177	0.0001	-	-
	Untreated	0.01572	0.79007	0.03261	0.04728	0.0001	0.47309	-
	Untreated_Control	0.00909	0.0009	0.00909	0.00076	0.00064	0.00064	0.00064
Shannon		Aviguard	Bacitracin	Bacitracin_Control	CEL	Probiotic_Bacteria	Probiotic_Yeast	Untreated
	Bacitracin	0.00725	-	-	-	-	-	-
	Bacitracin_Control	0.00052	0.62326	-	-	-	-	-
	CEL	0.00064	0.59231	0.30124	-	-	-	-
	Probiotic_Bacteria	0.00012	0.00091	0.00012	0.00052	-	-	-
	Probiotic_Yeast	0.00012	0.2769	0.13877	0.56146	0.00124	-	-
	Untreated	0.00012	0.2769	0.00576	0.10379	0.00245	0.2769	-
	Untreated_Control	0.00064	0.70955	0.79594	0.24389	0.00012	0.06206	0.0045
Simpson		Aviguard	Bacitracin	Bacitracin_Control	CEL	Probiotic_Bacteria	Probiotic_Yeast	Untreated
	Bacitracin	0.00532	-	-	-	-	-	-
	Bacitracin_Control	0.00053	0.53063	-	-	-	-	-
	CEL	0.00073	0.73562	1	-	-	-	-
	Probiotic_Bacteria	0.0004	0.00532	0.00327	0.00327	-	-	-
	Probiotic_Yeast	0.0004	0.25375	0.23169	0.21094	0.01119	-	-
	Untreated	0.0004	0.2026	0.01368	0.03461	0.00907	0.40091	-
	Untreated_Control	0.00152	1	0.95584	1	0.0029	0.21094	0.05041
	39d
Observed		Aviguard	Bacitracin	Bacitracin_Control	CEL	Probiotic_Bacteria	Probiotic_Yeast	Untreated
	Bacitracin	0.00052	-	-	-	-	-	-
	Bacitracin_Control	0.61765	0.00052	-	-	-	-	-
	CEL	0.00052	0.00058	0.00089	-	-	-	-
	Probiotic_Bacteria	0.00052	0.02797	0.00015	0.00015	-	-	-
	Probiotic_Yeast	0.00052	0.64704	0.00052	0.00061	0.09517	-	-
	Untreated	0.00179	0.00058	0.03764	0.03175	0.00052	0.00058	-
	Untreated_Control	0.00052	0.00052	0.00052	0.00015	0.00015	0.00052	0.0006
Chao1		Aviguard	Bacitracin	Bacitracin_Control	CEL	Probiotic_Bacteria	Probiotic_Yeast	Untreated
	Bacitracin	0.00032	-	-	-	-	-	-
	Bacitracin_Control	0.63053	0.00032	-	-	-	-	-
	CEL	5.1e-05	0.00061	0.00146	-	-	-	-
	Probiotic_Bacteria	5.1e-05	0.03634	5.1e-05	5.1e-05	-	-	-
	Probiotic_Yeast	5.1e-05	0.51383	5.1e-05	0.00015	0.11321	-	-
	Untreated	0.00061	0.00059	0.04607	0.02095	5.5e-05	9.3e-05	-
	Untreated_Control	5.5e-05	0.00046	0.00108	5.5e-05	5.5e-05	5.5e-05	9.3e-05
Shannon		Aviguard	Bacitracin	Bacitracin_Control	CEL	Probiotic_Bacteria	Probiotic_Yeast	Untreated
	Bacitracin	0.00421	-	-	-	-	-	-
	Bacitracin_Control	0.03423	0.0049	-	-	-	-	-
	CEL	0.01563	0.0062	0.59231	-	-	-	-
	Probiotic_Bacteria	0.0013	0.88504	0.03423	0.0734	-	-	-
	Probiotic_Yeast	0.0002	0.88504	0.0002	0.0004	0.9118	-	-
	Untreated	0.00421	0.01059	0.00827	0.12055	0.32376	0.0004	-
	Untreated_Control	0.1904	0.0049	0.10519	0.01669	0.00227	0.0002	0.00029
Simpson		Aviguard	Bacitracin	Bacitracin_Control	CEL	Probiotic_Bacteria	Probiotic_Yeast	Untreated
	Bacitracin	0.0272	-	-	-	-	-	-
	Bacitracin_Control	0.0576	0.0293	-	-	-	-	-
	CEL	0.0936	0.0278	0.7062	-	-	-	-
	Probiotic_Bacteria	0.0272	0.6047	0.2004	0.1315	-	-	-
	Probiotic_Yeast	0.0068	0.9705	0.0074	0.0068	0.6752	-	-
	Untreated	0.0272	0.1227	0.1075	0.0474	0.6047	0.0474	-
	Untreated_Control	0.0936	0.0284	0.9705	0.9705	0.2085	0.0042	0.0272
