# Supplementary material for: Performance of distinct microbial based solutions in a Campylobacter infection challenge model in poultry
Source: Anim Microbiome. 2022 Jan 3;4:2. doi: 10.1186/s42523-021-00157-6 (PMC8722297; doi:10.1186/s42523-021-00157-6)
Supplement: Supplementary file 7 — Additional file 7. Table S7. P-values from Wilcoxon rank sum tests comparing the alpha diversity indices (Observed, Chao1, Shannon, Simpson) of samples grouped according to days post-hatch within each treatment group. [file 42523_2021_157_MOESM7_ESM.xlsx]

## Sheet: Post-hoc Pairwise Wilcoxon
Supplemental Table 7. P-values from Wilcoxon rank sum tests comparing the alpha diversity indices (Observed, Chao1, Shannon, Simpson) of samples grouped according to days post-hatch within each treatment group.
Treatment	Observed	Chao1	Shannon	Simpson
Untreated_Control	0.74	0.62	0.36	0.97
Bacitracin_Control	0.037	0.035	0.19	0.97
Untreated	0.0032	0.003	0.78	0.36
Aviguard	0.0022	0.031	0.25	0.39
CEL	0.031	0.015	0.58	0.68
Probiotic_Bacteria	0.0072	0.0068	0.48	0.12
Probiotic_Yeast	0.00018	1.1e-05	0.00073	0.0089
Bacitracin	0.00098	0.0013	0.0089	0.019
