# Supplementary material for: Performance of distinct microbial based solutions in a Campylobacter infection challenge model in poultry
Source: Anim Microbiome. 2022 Jan 3;4:2. doi: 10.1186/s42523-021-00157-6 (PMC8722297; doi:10.1186/s42523-021-00157-6)
Supplement: Supplementary file 8 — Additional file 8. Table S8. Influence of treatment on microbiome structure at each time point. Results from PERMANOVA and PERMDISP analyses of the Bray–Curtis distances conducted in parallel. [file 42523_2021_157_MOESM8_ESM.xlsx]

## Sheet: Sheet1
Supplemental Table 8. Influence of treatment on microbiome structure at each time point. Results from PERMANOVA and PERMDISP analyses of the Bray-Curtis distances conducted in parallel.
	30d							39d
Permanova		Df	SumsOfSqs	MeanSqs	F.Model	R2	Pr(>F)		Df	SumsOfSqs	MeanSqs	F.Model	R2	Pr(>F)
	Treatment	7	9.2486	1.32123	16.317	0.61335	0.001	Treatment	7	8.9127	1.27324	12.795	0.5613	0.001
	Residuals	72	5.8302	0.08097		0.38665		Residuals	70	6.9659	0.09951		0.4387
	Total	79	15.0788			1		Total	77	15.8786			1
Permadisp		Df	Sum Sq	Mean Sq	F	N.Perm	Pr(>F)		Df	Sum Sq	Mean Sq	F	N.Perm	Pr(>F)
	Groups	7	0.11199	0.0159988	3.0313	999	0.009	Groups	7	0.09086	0.0129798	2.1571	999	0.044
	Residuals	72	0.38001	0.0052779				Residuals	70	0.4212	0.0060172
