# Supplementary material for: Performance of distinct microbial based solutions in a Campylobacter infection challenge model in poultry
Source: Anim Microbiome. 2022 Jan 3;4:2. doi: 10.1186/s42523-021-00157-6 (PMC8722297; doi:10.1186/s42523-021-00157-6)
Supplement: Supplementary file 9 — Additional file 9. Table S9. Significance of separation between centroids of samples grouped by treatment. Results from pairwise PERMANOVA analyses of the Bray–Curtis distances. [file 42523_2021_157_MOESM9_ESM.xlsx]

## Sheet: Sheet1
Supplemental Table 9. Significance of separation between centroids of samples grouped by treatment. Results from pairwise PERMANOVA analyses of the Bray-Curtis distances.
30d									39d
pairs			Df	SumsOfSqs	F.Model	R2	p.value	p.adjusted	pairs			Df	SumsOfSqs	F.Model	R2	p.value	p.adjusted
Untreated_Control	vs	Bacitracin_Control	1	0.846101	11.522	0.390284	0.001	0.001	Untreated_Control	vs	Bacitracin_Control	1	1.11598	10.7597	0.387601	0.001	0.00103704
Untreated_Control	vs	Untreated	1	0.910327	14.302	0.442759	0.001	0.001	Untreated_Control	vs	Untreated	1	0.814591	10.3414	0.392591	0.001	0.00103704
Untreated_Control	vs	Aviguard	1	1.83776	29.7907	0.623358	0.001	0.001	Untreated_Control	vs	Aviguard	1	1.6246	17.2344	0.503423	0.001	0.00103704
Untreated_Control	vs	CEL	1	2.15989	32.4469	0.643189	0.001	0.001	Untreated_Control	vs	CEL	1	2.06625	24.3806	0.589179	0.001	0.00103704
Untreated_Control	vs	Probiotic_Bacteria	1	1.55554	22.183	0.552049	0.001	0.001	Untreated_Control	vs	Probiotic_Bacteria	1	1.82135	17.9062	0.51298	0.002	0.002
Untreated_Control	vs	Probiotic_Yeast	1	1.10958	13.417	0.427061	0.001	0.001	Untreated_Control	vs	Probiotic_Yeast	1	1.8013	16.8716	0.498105	0.001	0.00103704
Untreated_Control	vs	Bacitracin	1	0.922338	9.22735	0.3389	0.001	0.001	Untreated_Control	vs	Bacitracin	1	1.40255	11.9288	0.41235	0.001	0.00103704
Bacitracin_Control	vs	Untreated	1	0.627459	8.67328	0.325167	0.001	0.001	Bacitracin_Control	vs	Untreated	1	0.609858	7.02617	0.292438	0.001	0.00103704
Bacitracin_Control	vs	Aviguard	1	1.59677	22.6869	0.557597	0.001	0.001	Bacitracin_Control	vs	Aviguard	1	1.07165	10.6118	0.370889	0.001	0.00103704
Bacitracin_Control	vs	CEL	1	1.77793	23.6236	0.567553	0.001	0.001	Bacitracin_Control	vs	CEL	1	1.6356	17.7783	0.496901	0.001	0.00103704
Bacitracin_Control	vs	Probiotic_Bacteria	1	1.45612	18.4747	0.506507	0.001	0.001	Bacitracin_Control	vs	Probiotic_Bacteria	1	1.37477	12.7265	0.414187	0.001	0.00103704
Bacitracin_Control	vs	Probiotic_Yeast	1	0.59412	6.5007	0.265327	0.001	0.001	Bacitracin_Control	vs	Probiotic_Yeast	1	1.03444	9.1712	0.337534	0.001	0.00103704
Bacitracin_Control	vs	Bacitracin	1	0.587056	5.40315	0.230873	0.001	0.001	Bacitracin_Control	vs	Bacitracin	1	0.928397	7.54776	0.295437	0.001	0.00103704
Untreated	vs	Aviguard	1	1.5697	25.9029	0.590005	0.001	0.001	Untreated	vs	Aviguard	1	1.23428	15.9582	0.484195	0.001	0.00103704
Untreated	vs	CEL	1	1.48125	22.6224	0.556895	0.001	0.001	Untreated	vs	CEL	1	1.60092	23.6021	0.581302	0.001	0.00103704
Untreated	vs	Probiotic_Bacteria	1	1.13821	16.4878	0.478077	0.001	0.001	Untreated	vs	Probiotic_Bacteria	1	1.42362	16.7887	0.496873	0.001	0.00103704
Untreated	vs	Probiotic_Yeast	1	0.882267	10.8108	0.375234	0.001	0.001	Untreated	vs	Probiotic_Yeast	1	1.18827	13.2258	0.437567	0.001	0.00103704
Untreated	vs	Bacitracin	1	0.474862	4.80303	0.210631	0.001	0.001	Untreated	vs	Bacitracin	1	0.938292	9.32173	0.354146	0.001	0.00103704
Aviguard	vs	CEL	1	2.14622	33.7903	0.652444	0.001	0.001	Aviguard	vs	CEL	1	1.86107	22.4031	0.55449	0.001	0.00103704
Aviguard	vs	Probiotic_Bacteria	1	2.06347	30.7648	0.630881	0.001	0.001	Aviguard	vs	Probiotic_Bacteria	1	1.55343	15.6761	0.465496	0.001	0.00103704
Aviguard	vs	Probiotic_Yeast	1	1.78957	22.4682	0.555207	0.001	0.001	Aviguard	vs	Probiotic_Yeast	1	1.58058	15.2178	0.458121	0.001	0.00103704
Aviguard	vs	Bacitracin	1	1.38575	14.2999	0.442723	0.001	0.001	Aviguard	vs	Bacitracin	1	1.22386	10.7285	0.373445	0.001	0.00103704
CEL	vs	Probiotic_Bacteria	1	1.5507	21.5524	0.544908	0.001	0.001	CEL	vs	Probiotic_Bacteria	1	0.716958	7.95655	0.306534	0.001	0.00103704
CEL	vs	Probiotic_Yeast	1	1.98054	23.431	0.565542	0.001	0.001	CEL	vs	Probiotic_Yeast	1	1.26827	13.3675	0.426157	0.001	0.00103704
CEL	vs	Bacitracin	1	1.41357	13.888	0.435524	0.001	0.001	CEL	vs	Bacitracin	1	1.41099	13.4267	0.427239	0.001	0.00103704
Probiotic_Bacteria	vs	Probiotic_Yeast	1	1.12691	12.7938	0.415466	0.001	0.001	Probiotic_Bacteria	vs	Probiotic_Yeast	1	0.857497	7.73206	0.300484	0.001	0.00103704
Probiotic_Bacteria	vs	Bacitracin	1	1.26241	11.9842	0.399683	0.001	0.001	Probiotic_Bacteria	vs	Bacitracin	1	0.862078	7.118	0.283383	0.001	0.00103704
Probiotic_Yeast	vs	Bacitracin	1	0.748143	6.34467	0.260619	0.001	0.001	Probiotic_Yeast	vs	Bacitracin	1	0.660872	5.24999	0.225806	0.001	0.00103704
