# Supplementary material for: Performance of distinct microbial based solutions in a Campylobacter infection challenge model in poultry
Source: Anim Microbiome. 2022 Jan 3;4:2. doi: 10.1186/s42523-021-00157-6 (PMC8722297; doi:10.1186/s42523-021-00157-6)
Supplement: Supplementary file 10 — Additional file 10. Table S10. Significance of the distribution of samples grouped by treatment. Results from pairwise PERMDISP analyses of the Bray–Curtis distances. Conducted in parallel to pairwise PERMANOVA analyses to place confidence in a significant result. [file 42523_2021_157_MOESM10_ESM.xlsx]

## Sheet: Sheet1
Supplemental Table 10. Significance of the distribution of samples grouped by treatment. Results from pairwise PERMDISP analyses of the Bray-Curtis distances. Conducted in parallel to pairwise PERMANOVA analyses to place confidence in a significant result.
			30d		39d
pairs			p.value	p.adjusted	p.value	p.adjusted
Untreated_Control	vs	Bacitracin_Control	0.366912	0.604325	0.760907	0.789089
Untreated_Control	vs	Untreated	0.927091	0.927091	0.0218858	0.102134
Untreated_Control	vs	Aviguard	0.640719	0.792209	0.618913	0.743675
Untreated_Control	vs	CEL	0.841027	0.872176	0.121454	0.373195
Untreated_Control	vs	Probiotic_Bacteria	0.540264	0.720352	0.473064	0.654142
Untreated_Control	vs	Probiotic_Yeast	0.059137	0.183982	0.280427	0.515033
Untreated_Control	vs	Bacitracin	0.0097113	0.0906388	0.14428	0.373195
Bacitracin_Control	vs	Untreated	0.295176	0.575423	0.0700387	0.245135
Bacitracin_Control	vs	Aviguard	0.205419	0.479311	0.513969	0.654142
Bacitracin_Control	vs	CEL	0.473419	0.697671	0.200489	0.467808
Bacitracin_Control	vs	Probiotic_Bacteria	0.746798	0.816869	0.895715	0.895715
Bacitracin_Control	vs	Probiotic_Yeast	0.333482	0.583594	0.663996	0.743675
Bacitracin_Control	vs	Bacitracin	0.0585218	0.183982	0.367394	0.560004
Untreated	vs	Aviguard	0.679036	0.792209	0.380003	0.560004
Untreated	vs	CEL	0.758521	0.816869	0.283039	0.515033
Untreated	vs	Probiotic_Bacteria	0.454229	0.697671	0.0049131	0.0458556
Untreated	vs	Probiotic_Yeast	0.0360137	0.144055	0.0039104	0.0458556
Untreated	vs	Bacitracin	0.0059439	0.0832146	0.0046243	0.0458556
Aviguard	vs	CEL	0.516097	0.720352	0.749919	0.789089
Aviguard	vs	Probiotic_Bacteria	0.308262	0.575423	0.373277	0.560004
Aviguard	vs	Probiotic_Yeast	0.0318063	0.144055	0.264408	0.515033
Aviguard	vs	Bacitracin	0.0057986	0.0832146	0.146613	0.373195
CEL	vs	Probiotic_Bacteria	0.67808	0.792209	0.0285556	0.114222
CEL	vs	Probiotic_Yeast	0.0865623	0.242374	0.0183522	0.102134
CEL	vs	Bacitracin	0.013878	0.097146	0.0146843	0.102134
Probiotic_Bacteria	vs	Probiotic_Yeast	0.183128	0.466145	0.638601	0.743675
Probiotic_Bacteria	vs	Bacitracin	0.0291772	0.144055	0.294305	0.515033
Probiotic_Yeast	vs	Bacitracin	0.234403	0.504867	0.508651	0.654142
