# Supplementary material for: Performance of distinct microbial based solutions in a Campylobacter infection challenge model in poultry
Source: Anim Microbiome. 2022 Jan 3;4:2. doi: 10.1186/s42523-021-00157-6 (PMC8722297; doi:10.1186/s42523-021-00157-6)
Supplement: Supplementary file 11 — Additional file 11. Table S11. Influence of days post-hatch on microbiome structure within each treatment group. Results from PERMANOVA and PERMDISP analyses of the Bray–Curtis distances conducted in parallel. [file 42523_2021_157_MOESM11_ESM.xlsx]

## Sheet: Sheet1
Supplemental Table 11. Influence of days post-hatch on microbiome structure within each treatment group. Results from PERMANOVA and PERMDISP analyses of the Bray-Curtis distances conducted in parallel.
	Permanova					Permdisp
Treatment	Df	SumsOfSqs	F.Model	R2	p.value	p.value
Untreated_Control	1	0.511469	6.4092	0.27379	0.001	0.056
Bacitracin_Control	1	0.625416	6.51333	0.265706	0.001	0.358
Untreated	1	0.290687	4.70913	0.216919	0.001	0.879
Aviguard	1	0.932808	12.3799	0.407503	0.001	0.3
CEL	1	0.349414	4.90477	0.214138	0.001	0.6
Probiotic_Bacteria	1	0.757749	8.34343	0.316718	0.001	0.068
Probiotic_Yeast	1	1.38349	12.7906	0.415405	0.001	0.459
Bacitracin	1	0.741156	5.46443	0.232882	0.001	0.98
